# Supplementary material for: Combined Transcriptome and Metabolome analysis of Pitaya fruit unveiled the mechanisms underlying Peel and pulp color formation
Source: BMC Genomics. 2020 Oct 22;21:734. doi: 10.1186/s12864-020-07133-5 (PMC7579827; doi:10.1186/s12864-020-07133-5)
Supplement: Supplementary file 1 — Additional file 1 : Table S1. List of primers used for qRT-PCR analysis. Table S2. List of DEGs between RR and GW-peel. Table S3. List of DEGs between RR and YW-peel. Table S4. List of DEGs between YW and GW-peel. Table S5. List of DEGs between RR and GW-pulp. Table S6. List of DEGs between RR and YW-pulp. Table S7. List of DEGs between YW and GW-pulp. Table S8. Summary of transcription factors differentially regulated between different fruit peels and pulps. Table S9. Concentrations of differentially accumulated metabolites between different peel and pulp colors [file 12864_2020_7133_MOESM1_ESM.xlsx]

## Sheet: Table S1
Table S1. List of primers used for qRT-PCR analysis
Cluster/Gene ID	Forward Primer	Reverse Primer
ACT7	CTCTCGCAGCCTCAAGTTCTTCG	CCAGCCTTGACCATTCCAGTTCC
Cluster-12534.1	TCCCTTCCTTACCTCCACTGTTCC	CCAACCCGATTGAGCCCATGC
Cluster-2235.0	GCCCTGGTATGGTGGTGTATTGTG	GCCCAAGAACAAGCCGTTGAAAC
Cluster-864.101376	GATCAAGCCAGCGGTCCAAGG	ACACGAGCCCAGTCCCAGTTC
Cluster-864.105069	GGCACGCCACGAACCATAAGG	ACTCCTCTGGTGGGCAAGAAATTG
Cluster-864.15909	ATGTGTGGAAGCCAAATGCAGTTG	GGGCTTTCTCATCCCTCTCACAAG
Cluster-864.163202	TGTTGGCACACAAGGCAATAGGG	GCTTCTACCAGCCGTCCATTCAG
Cluster-864.19201	ACTCGCCTCTACCTCTCCTTGTTC	GCTGCGGGTCTGTTTGAATTGC
Cluster-864.111172	GTGCCAGGAGAAGATGAGCAAGAC	TTGTGAAAGCCCGAGACTCCATTC
Cluster-864.24834	CGGCGGAGCAGGCATACAATTC	CCCCTCCAAACCCCTCGTCAG
Cluster-864.132907	TGCGGGGACGGATACAACCTC	GTTCCATTTCGGCTTGTGCCTTTG
Cluster-864.102567	TCTCAGTCCAGCCTCACCTAAGC	GCAACCCCATCAGACCAGTGTG
Cluster-864.53957	GGCGAGCACTGGCGTAAGATG	TCGTGGCGGACTCAGGGTTC
Cluster-864.69442	GTGCCTGTGTCCTCTTCATCCTTG	CCAGTTGAGCCCTTCACCAGTG
Cluster-864.98602	TTGGCACAGCCAATCCATCC	CCGCTGATTCAACTTCTTCCTGT
Cluster-864.99566	ACACTACCTCTTCTGGGCTATGGG	GCAGGGTCCAAGTACACTCCAATG

## Sheet: Table S2 (Peel- RR-GW)
Table S2. List of DEGs between RR and GW-peel
ID	RR (fpkm)	GW (fpkm)	log2FoldChange	padj	regulated	KEGG	NR	Swissprot	Tremble	KOG	GO	Pfam
Cluster-864.82048	8.24333	12561.7	-12.3952	2.6935e-253	down	--	--	--	SubName: Full=Putative 24K protein-like {ECO:0000313|EMBL:JAP15095.1}; Flags: Fragment;	--	GO:0005524,ATP binding	--
Cluster-864.80020	102.963	105734	-12.273	2.48015e-228	down	--	--	--	SubName: Full=Putative ovule protein {ECO:0000313|EMBL:JAP38365.1};	--	GO:0005524,ATP binding; GO:0008174,mRNA methyltransferase activity; GO:0003723,RNA binding; GO:0003968,RNA-directed 5'-3' RNA polymerase activity; GO:0006396,RNA processing; GO:0006351,transcription, DNA-templated; GO:0039694,viral RNA genome replication	--
Cluster-864.81098	1.65333	3819.22	-13.4013	7.05583e-212	down	--	--	--	SubName: Full=Putative RNA-dependent RNA polymerase-like {ECO:0000313|EMBL:JAP37078.1}; Flags: Fragment;	--	GO:0005524,ATP binding; GO:0008174,mRNA methyltransferase activity; GO:0003723,RNA binding; GO:0003968,RNA-directed 5'-3' RNA polymerase activity; GO:0006396,RNA processing	--
Cluster-864.81421	2.16	4804.33	-13.1686	4.68325e-184	down	--	--	--	SubName: Full=Putative 25 kDa protein-like {ECO:0000313|EMBL:JAP25322.1}; SubName: Full=Putative ovule protein {ECO:0000313|EMBL:JAP14710.1}; Flags: Fragment;	--	GO:0005524,ATP binding	--
Cluster-864.80386	5.32	20205.8	-13.9015	6.67849e-158	down	--	--	--	SubName: Full=Putative ovule protein {ECO:0000313|EMBL:JAP38366.1};	--	GO:0005524,ATP binding; GO:0008174,mRNA methyltransferase activity; GO:0003723,RNA binding; GO:0003968,RNA-directed 5'-3' RNA polymerase activity; GO:0006396,RNA processing; GO:0006351,transcription, DNA-templated; GO:0039694,viral RNA genome replication	--
Cluster-864.82295	16.5233	17064	-11.6803	2.23383e-139	down	--	--	--	SubName: Full=Putative 24K protein-like {ECO:0000313|EMBL:JAP15095.1}; Flags: Fragment;	--	GO:0005524,ATP binding	--
Cluster-864.80565	2.34	8829.25	-14.0552	1.4746e-131	down	--	--	--	--	--	--	--
Cluster-864.81402	16.95	8481.17	-10.6771	6.126e-129	down	--	--	--	SubName: Full=Putative 25 kDa protein-like {ECO:0000313|EMBL:JAP25322.1}; SubName: Full=Putative ovule protein {ECO:0000313|EMBL:JAP14710.1}; Flags: Fragment;	--	GO:0005524,ATP binding	--
Cluster-864.70527	13.47	46.8067	-3.99206	1.22741e-126	down	--	PREDICTED: universal stress protein PHOS32 [Beta vulgaris subsp. vulgaris]	RecName: Full=Universal stress protein A-like protein;	SubName: Full=Uncharacterized protein {ECO:0000313|EMBL:PIN06637.1};	--	GO:0005886,plasma membrane; GO:0016208,AMP binding; GO:0006950,response to stress	Putative transmembrane protein
Cluster-864.80222	5427.53	43.9533	4.9004	3.35326e-123	up	K03113 translation initiation factor 1 | (RefSeq) protein translation factor SUI1 homolog 1-like (A)	PREDICTED: protein translation factor SUI1 homolog 1-like [Ziziphus jujuba]	RecName: Full=Protein translation factor SUI1 homolog; AltName: Full=Protein GOS2;	SubName: Full=Uncharacterized protein {ECO:0000313|EMBL:ERM98298.1}; Flags: Fragment;	Translation initiation factor 1 (eIF-1/SUI1)	GO:0003743,translation initiation factor activity; GO:0006417,regulation of translation	Translation initiation factor SUI1
Cluster-864.82358	11.5967	7323.52	-10.9916	1.26121e-120	down	--	--	--	--	--	--	--
Cluster-864.85515	13.5467	122.687	-5.30766	4.9591e-100	down	K01177 beta-amylase [EC:3.2.1.2] | (RefSeq) inactive beta-amylase 9-like (A)	PREDICTED: inactive beta-amylase 9 [Beta vulgaris subsp. vulgaris]	RecName: Full=Inactive beta-amylase 9; AltName: Full=1,4-alpha-D-glucan maltohydrolase; AltName: Full=Inactive beta-amylase 3;	RecName: Full=Beta-amylase {ECO:0000256|RuleBase:RU000509}; EC=3.2.1.2 {ECO:0000256|RuleBase:RU000509};	--	GO:0005737,cytoplasm; GO:0016161,beta-amylase activity; GO:0000272,polysaccharide catabolic process	Glycosyl hydrolase family 14
Cluster-864.79458	14488	1.41	11.1433	1.00289e-94	up	--	--	--	SubName: Full=Putative ovule protein {ECO:0000313|EMBL:JAP35784.1};	--	GO:0008174,mRNA methyltransferase activity; GO:0003723,RNA binding; GO:0006396,RNA processing	--
Cluster-864.96709	5.52333	43.3067	-5.15376	2.00038e-90	down	K02953 small subunit ribosomal protein S13e | (RefSeq) 40S ribosomal protein S13-like (A)	40S ribosomal protein S13-like [Durio zibethinus]	RecName: Full=40S ribosomal protein S13;	SubName: Full=Ribosomal_S15 domain-containing protein/Ribosomal_S13_N domain-containing protein {ECO:0000313|EMBL:GAV78646.1};	40S ribosomal protein S13	GO:0022627,cytosolic small ribosomal subunit; GO:0005730,nucleolus; GO:0070181,small ribosomal subunit rRNA binding; GO:0003735,structural constituent of ribosome; GO:0006412,translation	Ribosomal protein S15
Cluster-864.81951	119.677	0.63	5.36795	1.74894e-89	up	--	--	--	--	--	--	--
Cluster-864.86685	1.03667	753.323	-11.3765	1.95697e-89	down	--	Auxin-repressed 12.5 kDa protein, putative [Ricinus communis]	RecName: Full=Auxin-repressed 12.5 kDa protein;	SubName: Full=Auxin-repressed 12.5 kDa protein, putative {ECO:0000313|EMBL:EEF50833.1};	--	GO:0009734,auxin-activated signaling pathway	Dormancy/auxin associated protein
Cluster-864.81386	4.58667	8770.02	-12.8036	8.20605e-89	down	--	--	--	SubName: Full=Putative 8K protein-like {ECO:0000313|EMBL:JAP09215.1}; Flags: Fragment;	--	GO:0016021,integral component of membrane	--
Cluster-864.81551	1.48333	5044.44	-13.5433	3.56477e-88	down	--	--	--	SubName: Full=Putative coat protein-like {ECO:0000313|EMBL:JAP14965.1}; Flags: Fragment;	--	GO:0019028,viral capsid; GO:0005198,structural molecule activity	--
Cluster-864.98169	2.36	933.303	-10.6306	2.50975e-87	down	--	--	--	SubName: Full=Putative coat protein-like {ECO:0000313|EMBL:JAP14548.1}; Flags: Fragment;	--	GO:0019028,viral capsid; GO:0005198,structural molecule activity	--
Cluster-864.82572	1636.21	1.47333	8.0443	7.18908e-87	up	--	--	--	--	--	--	--
Cluster-864.85531	13237.6	1.03333	11.5157	7.18908e-87	up	--	--	--	SubName: Full=Putative ovule protein {ECO:0000313|EMBL:JAP38365.1};	--	GO:0005524,ATP binding; GO:0008174,mRNA methyltransferase activity; GO:0003723,RNA binding; GO:0003968,RNA-directed 5'-3' RNA polymerase activity; GO:0006396,RNA processing; GO:0006351,transcription, DNA-templated; GO:0039694,viral RNA genome replication	--
Cluster-864.80051	28166.5	1.99	11.8055	6.85509e-86	up	--	--	--	SubName: Full=Putative 12K protein-like {ECO:0000313|EMBL:JAP07400.1}; Flags: Fragment;	--	GO:0016021,integral component of membrane	--
Cluster-864.105160	0.71	18.28	-6.86559	2.52702e-83	down	--	--	--	--	--	--	--
Cluster-864.47362	282.933	2.77	4.53373	3.04182e-78	up	--	--	--	--	--	--	--
Cluster-864.82738	45184.3	0.583333	14.2242	3.57951e-74	up	--	--	--	SubName: Full=Putative coat protein-like {ECO:0000313|EMBL:JAP14548.1}; Flags: Fragment;	--	GO:0019028,viral capsid; GO:0005198,structural molecule activity	--
Cluster-864.91532	9.77667	41.41	-4.23168	6.78128e-74	down	K01193 beta-fructofuranosidase [EC:3.2.1.26] | (RefSeq) beta-fructofuranosidase, soluble isoenzyme I (A)	PREDICTED: beta-fructofuranosidase, soluble isoenzyme I [Beta vulgaris subsp. vulgaris]	RecName: Full=Beta-fructofuranosidase, soluble isoenzyme I; EC=3.2.1.26; AltName: Full=Invertase; AltName: Full=Saccharase; AltName: Full=Sucrose hydrolase; Flags: Precursor;	SubName: Full=Uncharacterized protein {ECO:0000313|EMBL:KMT15923.1};	Beta-fructofuranosidase (invertase)	GO:0016021,integral component of membrane; GO:0005775,vacuolar lumen; GO:0004575,sucrose alpha-glucosidase activity; GO:0005975,carbohydrate metabolic process	Glycosyl hydrolases family 32 C terminal
Cluster-864.78158	7919.89	0.77	11.3786	1.03794e-73	up	--	--	--	SubName: Full=Putative ovule protein {ECO:0000313|EMBL:JAP38365.1};	--	GO:0005524,ATP binding; GO:0008174,mRNA methyltransferase activity; GO:0003723,RNA binding; GO:0003968,RNA-directed 5'-3' RNA polymerase activity; GO:0006396,RNA processing; GO:0006351,transcription, DNA-templated; GO:0039694,viral RNA genome replication	--
Cluster-864.80602	6.80333	11282.4	-12.6473	3.43852e-73	down	--	--	--	--	--	--	--
Cluster-864.81997	12.7933	6923.02	-10.7091	6.53311e-72	down	--	--	--	SubName: Full=Putative coat protein-like {ECO:0000313|EMBL:JAP14548.1}; Flags: Fragment;	--	GO:0019028,viral capsid; GO:0005198,structural molecule activity	--
Cluster-864.80773	8.71333	8278.22	-11.8231	6.97707e-72	down	--	--	--	SubName: Full=Putative RNA-dependent RNA polymerase-like {ECO:0000313|EMBL:JAP37078.1}; Flags: Fragment;	--	GO:0005524,ATP binding; GO:0008174,mRNA methyltransferase activity; GO:0003723,RNA binding; GO:0003968,RNA-directed 5'-3' RNA polymerase activity; GO:0006396,RNA processing	--
Cluster-864.81840	2.69333	6218.37	-12.8524	6.97737e-72	down	--	--	--	SubName: Full=Putative coat protein-like {ECO:0000313|EMBL:JAP14548.1}; Flags: Fragment;	--	GO:0019028,viral capsid; GO:0005198,structural molecule activity	--
Cluster-864.79972	20228.7	2.65667	10.8021	1.49789e-70	up	--	--	--	--	--	--	--
Cluster-864.88058	2.54667	243.79	-8.38907	3.69585e-70	down	--	--	--	--	--	--	--
Cluster-864.82243	19.4067	12354.8	-11.1538	9.24236e-70	down	--	--	--	--	--	--	--
Cluster-864.97902	0.546667	9687.31	-16.3829	2.17924e-69	down	--	--	--	SubName: Full=Putative ovule protein {ECO:0000313|EMBL:JAP38365.1};	--	GO:0005524,ATP binding; GO:0008174,mRNA methyltransferase activity; GO:0003723,RNA binding; GO:0003968,RNA-directed 5'-3' RNA polymerase activity; GO:0006396,RNA processing; GO:0006351,transcription, DNA-templated; GO:0039694,viral RNA genome replication	--
Cluster-864.104731	5.09667	13.1367	-3.54364	2.76976e-69	down	K07374 tubulin alpha | (RefSeq) tubulin alpha-3 chain (A)	hypothetical protein LSAT_6X52901 [Lactuca sativa]	RecName: Full=Tubulin alpha-1 chain;	RecName: Full=Tubulin alpha chain {ECO:0000256|RuleBase:RU000352};	Alpha tubulin	GO:0005737,cytoplasm; GO:0005874,microtubule; GO:0005525,GTP binding; GO:0003924,GTPase activity; GO:0005200,structural constituent of cytoskeleton; GO:0007017,microtubule-based process	Tubulin/FtsZ family, GTPase domain
Cluster-864.69443	0.93	8187.87	-15.3681	2.4725e-68	down	--	--	--	SubName: Full=Putative coat protein-like {ECO:0000313|EMBL:JAP22716.1}; Flags: Fragment;	--	GO:0019028,viral capsid; GO:0005198,structural molecule activity	--
Cluster-864.81673	6.87667	4706.65	-11.2619	7.74407e-68	down	--	--	--	SubName: Full=Putative 8K protein-like {ECO:0000313|EMBL:JAP09215.1}; Flags: Fragment;	--	GO:0016021,integral component of membrane	--
Cluster-864.60980	3.14667	80.83	-6.79177	1.32755e-66	down	--	--	--	--	--	--	--
Cluster-864.54983	0.183333	14.4433	-8.48382	1.32755e-66	down	K13691 pathogen-inducible salicylic acid glucosyltransferase [EC:2.4.1.-] | (RefSeq) UDP-glycosyltransferase 74F2 (A)	PREDICTED: UDP-glycosyltransferase 74F2 isoform X2 [Beta vulgaris subsp. vulgaris]	RecName: Full=UDP-glycosyltransferase 74F2; EC=2.4.1.-; AltName: Full=AtSGT1; AltName: Full=Salicylic acid glucosyltransferase 1;	RecName: Full=Glycosyltransferase {ECO:0000256|RuleBase:RU362057}; EC=2.4.1.- {ECO:0000256|RuleBase:RU362057};	UDP-glucuronosyl and UDP-glucosyl transferase	GO:0005829,cytosol; GO:0043231,intracellular membrane-bounded organelle; GO:0052641,benzoic acid glucosyltransferase activity; GO:0090704,nicotinate-O-glucosyltransferase activity; GO:0080043,quercetin 3-O-glucosyltransferase activity; GO:0080044,quercetin 7-O-glucosyltransferase activity; GO:0052639,salicylic acid glucosyltransferase (ester-forming) activity; GO:0052640,salicylic acid glucosyltr…	UDP-glucoronosyl and UDP-glucosyl transferase
Cluster-864.79448	3.23	128.837	-7.29308	6.12516e-66	down	K08770 ubiquitin C | (RefSeq) SUBI-1; ubiquitin (A)	hypothetical protein POPTR_0011s13770g [Populus trichocarpa]	RecName: Full=Ubiquitin; Flags: Precursor;	SubName: Full=Uncharacterized protein {ECO:0000313|EMBL:ERP55633.1};	Ubiquitin/60s ribosomal protein L40 fusion	GO:0005737,cytoplasm; GO:0005634,nucleus	Ubiquitin-like domain
Cluster-864.109537	42.5367	0.143333	6.00237	6.53439e-66	up	K04077 chaperonin GroEL | (RefSeq) chaperonin GroEL (A)	ruBisCO large subunit-binding protein subunit alpha [Chenopodium quinoa]	RecName: Full=RuBisCO large subunit-binding protein subunit alpha, chloroplastic; AltName: Full=60 kDa chaperonin subunit alpha; AltName: Full=CPN-60 alpha; Flags: Precursor;	SubName: Full=Uncharacterized protein {ECO:0000313|EMBL:KNA08679.1};	Mitochondrial chaperonin, Cpn60/Hsp60p	GO:0009507,chloroplast; GO:0005524,ATP binding; GO:0042026,protein refolding	TCP-1/cpn60 chaperonin family
Cluster-864.98328	0.106667	3811.08	-17.4757	4.90876e-65	down	--	--	--	SubName: Full=Putative 25K protein-like {ECO:0000313|EMBL:JAP15761.1}; Flags: Fragment;	--	GO:0005524,ATP binding	--
Cluster-864.80802	6.66667	16115	-13.0882	7.69542e-65	down	--	--	--	SubName: Full=Putative 12K protein-like {ECO:0000313|EMBL:JAP07400.1}; Flags: Fragment;	--	GO:0016021,integral component of membrane	--
Cluster-864.98378	4.87	3549.63	-11.6143	4.29339e-63	down	--	--	--	SubName: Full=Putative coat protein-like {ECO:0000313|EMBL:JAP14548.1}; Flags: Fragment;	--	GO:0019028,viral capsid; GO:0005198,structural molecule activity	--
Cluster-864.53871	1.17667	38.02	-7.1914	5.32923e-63	down	K01051 pectinesterase [EC:3.1.1.11] | (RefSeq) pectinesterase (A)	Pectinesterase/pectinesterase inhibitor 18 [Capsicum baccatum]	RecName: Full=Pectinesterase/pectinesterase inhibitor 18; AltName: Full=AtPMEpcrA; Contains: RecName: Full=Pectinesterase inhibitor 18; AltName: Full=Pectin methylesterase inhibitor 18; Contains: RecName: Full=Bifunctional pectinesterase 18/rRNA N-glycosylase; Short=PE 18; EC=3.1.1.11; EC=3.2.2.22; AltName: Full=Pectin methylesterase 18; AltName: Full=Pectin methylesterase 4; Short=AtPME4; AltNam…	RecName: Full=Pectinesterase {ECO:0000256|RuleBase:RU000589}; EC=3.1.1.11 {ECO:0000256|RuleBase:RU000589};	--	GO:0005618,cell wall; GO:0005829,cytosol; GO:0005576,extracellular region; GO:0005774,vacuolar membrane; GO:0045330,aspartyl esterase activity; GO:0030599,pectinesterase activity; GO:0046910,pectinesterase inhibitor activity; GO:0030598,rRNA N-glycosylase activity; GO:0090729,toxin activity; GO:0042545,cell wall modification; GO:0050832,defense response to fungus; GO:0031640,killing of cells of o…	Plant invertase/pectin methylesterase inhibitor
Cluster-864.93212	1354.06	12.5933	4.67411	6.15717e-61	up	--	--	--	--	--	--	--
Cluster-864.50416	280.34	4.15667	3.9052	1.49423e-60	up	K04077 chaperonin GroEL | (RefSeq) Chaperonine 60 (A)	ruBisCO large subunit-binding protein subunit alpha [Chenopodium quinoa]	RecName: Full=RuBisCO large subunit-binding protein subunit alpha, chloroplastic; AltName: Full=60 kDa chaperonin subunit alpha; AltName: Full=CPN-60 alpha; Flags: Precursor;	SubName: Full=Uncharacterized protein {ECO:0000313|EMBL:KNA08679.1};	Mitochondrial chaperonin, Cpn60/Hsp60p	GO:0009507,chloroplast; GO:0005524,ATP binding; GO:0042026,protein refolding	TCP-1/cpn60 chaperonin family
Cluster-864.81238	44888.3	2.93333	12.1035	6.52371e-59	up	--	--	--	SubName: Full=Putative ovule protein {ECO:0000313|EMBL:JAP38366.1};	--	GO:0005524,ATP binding; GO:0008174,mRNA methyltransferase activity; GO:0003723,RNA binding; GO:0003968,RNA-directed 5'-3' RNA polymerase activity; GO:0006396,RNA processing; GO:0006351,transcription, DNA-templated; GO:0039694,viral RNA genome replication	--
Cluster-864.69369	0.18	4338.85	-16.6433	1.50935e-58	down	--	--	--	SubName: Full=Putative ovule protein {ECO:0000313|EMBL:JAP38365.1};	--	GO:0005524,ATP binding; GO:0008174,mRNA methyltransferase activity; GO:0003723,RNA binding; GO:0003968,RNA-directed 5'-3' RNA polymerase activity; GO:0006396,RNA processing; GO:0006351,transcription, DNA-templated; GO:0039694,viral RNA genome replication	--
Cluster-864.79646	7914.01	1.11	10.9466	2.69667e-58	up	--	--	--	SubName: Full=Putative coat protein-like {ECO:0000313|EMBL:JAP14548.1}; Flags: Fragment;	--	GO:0019028,viral capsid; GO:0005198,structural molecule activity	--
Cluster-864.71365	3.03667	60.41	-6.31274	1.77137e-57	down	--	--	--	--	--	--	--
Cluster-864.98266	0.0266667	1490.14	-18.1086	2.36972e-57	down	--	--	--	SubName: Full=RNA replication protein {ECO:0000313|EMBL:JAT49815.1};	--	GO:0005524,ATP binding; GO:0008174,mRNA methyltransferase activity; GO:0003723,RNA binding; GO:0003968,RNA-directed 5'-3' RNA polymerase activity; GO:0006396,RNA processing; GO:0006351,transcription, DNA-templated; GO:0039694,viral RNA genome replication	--
Cluster-864.97455	0.183333	11.7267	-8.11614	3.67337e-57	down	K01595 phosphoenolpyruvate carboxylase [EC:4.1.1.31] | (RefSeq) phosphoenolpyruvate carboxylase 2-like (A)	phosphoenolpyruvate carboxylase, partial [Weingartia kargliana]	RecName: Full=Phosphoenolpyruvate carboxylase 2; Short=AtPPC2; Short=PEPC 2; Short=PEPCase 2; EC=4.1.1.31;	SubName: Full=Phosphoenolpyruvate carboxylase {ECO:0000313|EMBL:AIF35253.1}; Flags: Fragment;	--	GO:0048046,apoplast; GO:0009507,chloroplast; GO:0005829,cytosol; GO:0005886,plasma membrane; GO:0009506,plasmodesma; GO:0008964,phosphoenolpyruvate carboxylase activity; GO:0015977,carbon fixation; GO:0048366,leaf development; GO:0015979,photosynthesis; GO:0006099,tricarboxylic acid cycle	Phosphoenolpyruvate carboxylase
Cluster-864.71614	2.25	21.9633	-5.46531	2.18612e-56	down	--	--	--	--	--	--	--
Cluster-864.72917	679.35	2.68333	5.9035	2.58015e-56	up	--	--	--	--	--	--	--
Cluster-864.81039	2.02667	6093.29	-13.6752	5.45016e-56	down	--	--	--	SubName: Full=Putative RNA-dependent RNA polymerase-like {ECO:0000313|EMBL:JAP37078.1}; Flags: Fragment;	--	GO:0005524,ATP binding; GO:0008174,mRNA methyltransferase activity; GO:0003723,RNA binding; GO:0003968,RNA-directed 5'-3' RNA polymerase activity; GO:0006396,RNA processing	--
Cluster-864.74867	12.6633	67.76	-4.58292	1.17498e-55	down	--	uncharacterized protein LOC110687365 [Chenopodium quinoa]	--	SubName: Full=Uncharacterized protein {ECO:0000313|EMBL:KDP20752.1};	--	--	Senescence regulator
Cluster-864.78624	14271.4	2.63	10.4632	1.23777e-55	up	--	--	--	SubName: Full=Putative coat protein-like {ECO:0000313|EMBL:JAP14548.1}; Flags: Fragment;	--	GO:0019028,viral capsid; GO:0005198,structural molecule activity	--
Cluster-864.122872	2.63	17.3833	-4.92589	2.80993e-55	down	K08654 proprotein convertase subtilisin/kexin type 5 [EC:3.4.21.-] | (RefSeq) uncharacterized protein LOC104445957 (A)	uncharacterized protein LOC110729808 [Chenopodium quinoa]	--	SubName: Full=Uncharacterized protein {ECO:0000313|EMBL:KNA20402.1};	--	--	PHD-zinc-finger like domain
Cluster-864.82003	232.323	6543.26	-6.97655	7.94457e-55	down	--	--	--	SubName: Full=Putative ovule protein {ECO:0000313|EMBL:JAP35784.1};	--	GO:0008174,mRNA methyltransferase activity; GO:0003723,RNA binding; GO:0006396,RNA processing	--
Cluster-864.111024	21554.4	1.92	11.2892	1.23177e-54	up	--	--	--	SubName: Full=Putative ovule protein {ECO:0000313|EMBL:JAP38365.1};	--	GO:0005524,ATP binding; GO:0008174,mRNA methyltransferase activity; GO:0003723,RNA binding; GO:0003968,RNA-directed 5'-3' RNA polymerase activity; GO:0006396,RNA processing; GO:0006351,transcription, DNA-templated; GO:0039694,viral RNA genome replication	--
Cluster-864.64743	2.38667	155.193	-7.93038	1.58876e-54	down	--	--	--	--	--	--	--
Cluster-864.114234	0.366667	43.6833	-9.06529	2.94263e-54	down	--	--	--	--	--	--	--
Cluster-864.81701	46845.5	4.37333	11.3188	2.15926e-53	up	--	--	--	SubName: Full=Putative coat protein-like {ECO:0000313|EMBL:JAP14548.1}; Flags: Fragment;	--	GO:0019028,viral capsid; GO:0005198,structural molecule activity	--
Cluster-864.86235	34583.6	2.56333	11.5701	3.18939e-53	up	--	--	--	SubName: Full=Putative 25 kDa protein-like {ECO:0000313|EMBL:JAP25322.1}; SubName: Full=Putative ovule protein {ECO:0000313|EMBL:JAP14710.1}; Flags: Fragment;	--	GO:0005524,ATP binding	--
Cluster-864.92921	1.07333	7.34	-4.99067	9.60815e-53	down	K03676 glutaredoxin 3 | (RefSeq) glutaredoxin-C4 (A)	PREDICTED: glutaredoxin-C4 [Beta vulgaris subsp. vulgaris]	RecName: Full=Glutaredoxin-C4; Short=AtGrxC4;	SubName: Full=Uncharacterized protein {ECO:0000313|EMBL:KNA16022.1};	Glutaredoxin and related proteins	GO:0005783,endoplasmic reticulum; GO:0005794,Golgi apparatus; GO:0005773,vacuole; GO:0009055,electron transfer activity; GO:0015035,protein disulfide oxidoreductase activity; GO:0045454,cell redox homeostasis	Thioredoxin domain
Cluster-864.82960	12.4133	51.01	-4.20348	1.10172e-52	down	K01251 adenosylhomocysteinase [EC:3.3.1.1] | (RefSeq) adenosylhomocysteinase (A)	PREDICTED: adenosylhomocysteinase [Beta vulgaris subsp. vulgaris]	RecName: Full=Adenosylhomocysteinase; Short=AdoHcyase; EC=3.3.1.1; AltName: Full=S-adenosyl-L-homocysteine hydrolase;	RecName: Full=Adenosylhomocysteinase {ECO:0000256|RuleBase:RU000548}; EC=3.3.1.1 {ECO:0000256|RuleBase:RU000548};	S-adenosylhomocysteine hydrolase	GO:0004013,adenosylhomocysteinase activity; GO:0051287,NAD binding; GO:0006730,one-carbon metabolic process; GO:0019510,S-adenosylhomocysteine catabolic process	S-adenosyl-L-homocysteine hydrolase, NAD binding domain
Cluster-864.81548	3.42667	671.367	-9.47238	3.33632e-52	down	--	--	--	SubName: Full=Putative 24K protein-like {ECO:0000313|EMBL:JAP15095.1}; Flags: Fragment;	--	GO:0005524,ATP binding	--
Cluster-864.81378	39.7233	10621.3	-9.76054	5.896e-52	down	--	--	--	SubName: Full=Putative coat protein-like {ECO:0000313|EMBL:JAP14548.1}; Flags: Fragment;	--	GO:0019028,viral capsid; GO:0005198,structural molecule activity	--
Cluster-864.68203	2.60333	16.9833	-4.91972	2.31052e-51	down	K23025 H+-translocating diphosphatase [EC:7.1.3.1] | (RefSeq) pyrophosphate-energized vacuolar membrane proton pump-like (A)	pyrophosphate-energized vacuolar membrane proton pump-like [Phalaenopsis equestris]	RecName: Full=Pyrophosphate-energized vacuolar membrane proton pump; EC=3.6.1.1; AltName: Full=Pyrophosphate-energized inorganic pyrophosphatase; Short=H(+)-PPase; AltName: Full=Vacuolar H(+)-pyrophosphatase;	SubName: Full=Uncharacterized protein {ECO:0000313|EMBL:ABK94904.1};	--	GO:0016021,integral component of membrane; GO:0005774,vacuolar membrane; GO:0009678,hydrogen-translocating pyrophosphatase activity; GO:0004427,inorganic diphosphatase activity; GO:0046872,metal ion binding; GO:0015992,NA	Inorganic H+ pyrophosphatase
Cluster-864.73827	3.74667	54.42	-6.00104	4.04178e-50	down	--	--	--	--	--	--	--
Cluster-864.82305	12.1233	23501.3	-12.9736	4.8881e-50	down	--	--	--	SubName: Full=Putative coat protein-like {ECO:0000313|EMBL:JAP14548.1}; Flags: Fragment;	--	GO:0019028,viral capsid; GO:0005198,structural molecule activity	--
Cluster-864.72336	5123.64	0.51	11.1719	2.17118e-49	up	--	--	--	SubName: Full=Putative ovule protein {ECO:0000313|EMBL:JAP38365.1};	--	GO:0005524,ATP binding; GO:0008174,mRNA methyltransferase activity; GO:0003723,RNA binding; GO:0003968,RNA-directed 5'-3' RNA polymerase activity; GO:0006396,RNA processing; GO:0006351,transcription, DNA-templated; GO:0039694,viral RNA genome replication	--
Cluster-864.81549	2.45333	1442.66	-11.1782	2.24983e-49	down	--	--	--	SubName: Full=Putative coat protein-like {ECO:0000313|EMBL:JAP14548.1}; Flags: Fragment;	--	GO:0019028,viral capsid; GO:0005198,structural molecule activity	--
Cluster-864.108988	21.5067	140.293	-4.74321	2.33804e-49	down	--	hypothetical protein BVRB_3g050690 [Beta vulgaris subsp. vulgaris]	RecName: Full=Defensin-like protein; AltName: Full=Gamma-thionin homolog; Flags: Precursor;	SubName: Full=Uncharacterized protein {ECO:0000313|EMBL:KMT16446.1};	--	GO:0005576,extracellular region; GO:0050832,defense response to fungus; GO:0031640,killing of cells of other organism	Arthropod defensin
Cluster-864.144452	124.247	1.18667	4.55328	4.03926e-49	up	K15095 (+)-neomenthol dehydrogenase [EC:1.1.1.208] | (RefSeq) (+)-neomenthol dehydrogenase-like (A)	(+)-neomenthol dehydrogenase-like [Chenopodium quinoa]	RecName: Full=(+)-neomenthol dehydrogenase {ECO:0000303|PubMed:18599651}; EC=1.1.1.- {ECO:0000269|PubMed:21169366}; EC=1.1.1.208 {ECO:0000269|PubMed:18599651}; AltName: Full=Menthone:neomenthol reductase; AltName: Full=Short-chain dehydrogenase/reductase 1; Short=AtSDR1;	SubName: Full=Uncharacterized protein {ECO:0000313|EMBL:KNA15032.1};	Dehydrogenases with different specificities (related to short-chain alcohol dehydrogenases)	GO:0005737,cytoplasm; GO:0047501,(+)-neomenthol dehydrogenase activity; GO:0006952,defense response	3-beta hydroxysteroid dehydrogenase/isomerase family
Cluster-864.80491	1.70333	445.667	-9.93245	9.04375e-49	down	--	--	--	SubName: Full=Putative 25 kDa protein-like {ECO:0000313|EMBL:JAP25322.1}; SubName: Full=Putative ovule protein {ECO:0000313|EMBL:JAP14710.1}; Flags: Fragment;	--	GO:0005524,ATP binding	--
Cluster-864.79982	0.603333	1502.29	-13.2463	1.75897e-48	down	--	--	--	--	--	--	--
Cluster-864.81972	7.33333	32.9933	-4.2858	2.52068e-48	down	K12446 L-arabinokinase [EC:2.7.1.46] | (RefSeq) L-arabinokinase (A)	PREDICTED: L-arabinokinase [Beta vulgaris subsp. vulgaris]	RecName: Full=L-arabinokinase; Short=AtISA1; EC=2.7.1.46;	SubName: Full=Uncharacterized protein {ECO:0000313|EMBL:KNA25320.1};	Galactokinase	GO:0005829,cytosol; GO:0016021,integral component of membrane; GO:0009506,plasmodesma; GO:0005524,ATP binding; GO:0005534,galactose binding; GO:0009702,L-arabinokinase activity	--
Cluster-864.69812	1.33	45.6267	-7.27702	3.44612e-48	down	K01595 phosphoenolpyruvate carboxylase [EC:4.1.1.31] | (RefSeq) phosphoenolpyruvate carboxylase 1 (A)	phosphoenolpyruvate carboxylase, partial [Acanthocereus tetragonus]	RecName: Full=Phosphoenolpyruvate carboxylase 1; Short=PEPC 1; Short=PEPCase 1; EC=4.1.1.31;	SubName: Full=Phosphoenolpyruvate carboxylase {ECO:0000313|EMBL:AIF35248.1}; Flags: Fragment;	--	GO:0005737,cytoplasm; GO:0008964,phosphoenolpyruvate carboxylase activity; GO:0015977,carbon fixation; GO:0015979,photosynthesis; GO:0006099,tricarboxylic acid cycle	Phosphoenolpyruvate carboxylase
Cluster-864.65376	4.53667	15880.4	-13.6796	1.24199e-47	down	--	--	--	SubName: Full=Putative ovule protein {ECO:0000313|EMBL:JAP38365.1};	--	GO:0005524,ATP binding; GO:0008174,mRNA methyltransferase activity; GO:0003723,RNA binding; GO:0003968,RNA-directed 5'-3' RNA polymerase activity; GO:0006396,RNA processing; GO:0006351,transcription, DNA-templated; GO:0039694,viral RNA genome replication	--
Cluster-864.70870	1.71667	7.31333	-4.27504	1.54327e-47	down	K00600 glycine hydroxymethyltransferase [EC:2.1.2.1] | (RefSeq) serine hydroxymethyltransferase 3, chloroplastic-like isoform X1 (A)	PITH domain-containing protein At3g04780 [Herrania umbratica]	RecName: Full=PITH domain-containing protein At3g04780;	SubName: Full=PITH domain-containing protein {ECO:0000313|EMBL:EOY11104.1};	Thioredoxin-like protein	--	PITH domain
Cluster-864.79235	8240.9	0.17	13.4618	1.54984e-47	up	--	late embryogenesis abundant protein [Sesuvium portulacastrum]	RecName: Full=Late embryogenesis abundant protein Lea5;	SubName: Full=Late embryogenesis abundant protein {ECO:0000313|EMBL:ADP23916.1};	--	GO:0006950,response to stress	Late embryogenesis abundant protein
Cluster-864.81130	56.7067	31318.3	-10.7476	6.71199e-47	down	--	--	--	SubName: Full=Putative ovule protein {ECO:0000313|EMBL:JAP38366.1};	--	GO:0005524,ATP binding; GO:0008174,mRNA methyltransferase activity; GO:0003723,RNA binding; GO:0003968,RNA-directed 5'-3' RNA polymerase activity; GO:0006396,RNA processing; GO:0006351,transcription, DNA-templated; GO:0039694,viral RNA genome replication	--
Cluster-864.69981	1026.75	19	3.58951	9.55251e-47	up	K22596 gamma-glutamylcyclotransferase, plant [EC:4.3.2.9] | (RefSeq) gamma-glutamylcyclotransferase 2-1 (A)	putative cation transporter [Patellifolia procumbens]	RecName: Full=Gamma-glutamylcyclotransferase 2-1 {ECO:0000305}; Short=AtGGCT2;1 {ECO:0000303|PubMed:24214398}; EC=4.3.2.9 {ECO:0000269|PubMed:24214398}; AltName: Full=Gamma-glutamyl cyclotransferase 2;1 {ECO:0000303|PubMed:24214398};	RecName: Full=Gamma-glutamylcyclotransferase {ECO:0000256|RuleBase:RU363081}; EC=4.3.2.9 {ECO:0000256|RuleBase:RU363081};	Predicted cation transporter	GO:0005737,cytoplasm; GO:0003839,gamma-glutamylcyclotransferase activity; GO:0016829,lyase activity; GO:0006751,glutathione catabolic process; GO:0046686,response to cadmium ion; GO:0010288,response to lead ion	ChaC-like protein
Cluster-864.84701	144.557	1.23667	4.7208	1.45973e-46	up	K03940 NADH dehydrogenase (ubiquinone) Fe-S protein 7 [EC:1.6.5.3 1.6.99.3] | (RefSeq) NADH dehydrogenase [ubiquinone] iron-sulfur protein 7, mitochondrial (A)	PREDICTED: NADH dehydrogenase [ubiquinone]	RecName: Full=NADH dehydrogenase [ubiquinone] iron-sulfur protein 7, mitochondrial; EC=1.6.5.3; EC=1.6.99.3; Flags: Precursor;	SubName: Full=NADH-plastoquinone oxidoreductase, putative {ECO:0000313|EMBL:EEF45805.1}; EC=1.6.99.3 {ECO:0000313|EMBL:EEF45805.1};	NADH-ubiquinone oxidoreductase, NUFS7/PSST/20 kDa subunit	GO:0005739,mitochondrion; GO:0070469,respiratory chain; GO:0051539,4 iron, 4 sulfur cluster binding; GO:0046872,metal ion binding; GO:0008137,NADH dehydrogenase (ubiquinone) activity; GO:0048038,quinone binding	NADH ubiquinone oxidoreductase, 20 Kd subunit
Cluster-864.75647	31.1133	2201.44	-8.09246	9.10146e-46	down	--	--	--	SubName: Full=Putative RNA-dependent RNA polymerase-like {ECO:0000313|EMBL:JAP37078.1}; Flags: Fragment;	--	GO:0005524,ATP binding; GO:0008174,mRNA methyltransferase activity; GO:0003723,RNA binding; GO:0003968,RNA-directed 5'-3' RNA polymerase activity; GO:0006396,RNA processing	--
Cluster-864.83779	16743.8	0.453333	13.1564	1.64286e-45	up	--	--	--	SubName: Full=Putative ovule protein {ECO:0000313|EMBL:JAP38365.1};	--	GO:0005524,ATP binding; GO:0008174,mRNA methyltransferase activity; GO:0003723,RNA binding; GO:0003968,RNA-directed 5'-3' RNA polymerase activity; GO:0006396,RNA processing; GO:0006351,transcription, DNA-templated; GO:0039694,viral RNA genome replication	--
Cluster-864.79525	12426.4	0.43	12.7539	1.78872e-45	up	--	--	--	--	--	--	--
Cluster-864.104837	1.12667	22.8	-6.51045	1.85075e-45	down	K13126 polyadenylate-binding protein | (RefSeq) polyadenylate-binding protein 2-like (A)	polyadenylate-binding protein 2-like [Spinacia oleracea]	RecName: Full=Polyadenylate-binding protein 8; Short=PABP-8; Short=Poly(A)-binding protein 8;	RecName: Full=Polyadenylate-binding protein {ECO:0000256|RuleBase:RU362004}; Short=PABP {ECO:0000256|RuleBase:RU362004};	Polyadenylate-binding protein (RRM superfamily)	GO:0005829,cytosol; GO:0005634,nucleus; GO:0003729,mRNA binding; GO:0006417,regulation of translation; GO:0046686,response to cadmium ion; GO:0016032,viral process	Arrestin (or S-antigen), N-terminal domain
Cluster-864.80671	1.79667	9.61667	-4.617	3.68023e-45	down	K11000 callose synthase [EC:2.4.1.-] | (RefSeq) callose synthase 3-like (A)	1,3-beta-glucan synthase [Handroanthus impetiginosus]	RecName: Full=Callose synthase 3; EC=2.4.1.34; AltName: Full=1,3-beta-glucan synthase; AltName: Full=Protein GLUCAN SYNTHASE-LIKE 12;	SubName: Full=1,3-beta-glucan synthase {ECO:0000313|EMBL:PIN06208.1}; EC=2.4.1.34 {ECO:0000313|EMBL:PIN06208.1};	1,3-beta-glucan synthase/callose synthase catalytic subunit	GO:0000148,1,3-beta-D-glucan synthase complex; GO:0016021,integral component of membrane; GO:0005886,plasma membrane; GO:0003843,1,3-beta-D-glucan synthase activity; GO:0006075,(1->3)-beta-D-glucan biosynthetic process; GO:0071555,cell wall organization; GO:0008360,regulation of cell shape	--
Cluster-864.69370	2.56333	5626.34	-13.0825	6.34613e-45	down	--	--	--	SubName: Full=Putative RNA-dependent RNA polymerase-like {ECO:0000313|EMBL:JAP37078.1}; Flags: Fragment;	--	GO:0005524,ATP binding; GO:0008174,mRNA methyltransferase activity; GO:0003723,RNA binding; GO:0003968,RNA-directed 5'-3' RNA polymerase activity; GO:0006396,RNA processing	--
Cluster-864.82533	407.51	3.74	4.6342	1.10895e-44	up	K15622 myeloid leukemia factor 1 | (RefSeq) uncharacterized protein LOC110714323 isoform X1 (A)	uncharacterized protein LOC110714323 isoform X2 [Chenopodium quinoa]	--	SubName: Full=Uncharacterized protein {ECO:0000313|EMBL:KNA08103.1};	--	--	Myelodysplasia-myeloid leukemia factor 1-interacting protein
Cluster-864.31016	187.567	3.02667	3.80926	2.61299e-44	up	K11087 small nuclear ribonucleoprotein D1 | (RefSeq) small nuclear ribonucleoprotein SmD1a (A)	Small nuclear ribonucleoprotein Sm D1, partial [Ananas comosus]	RecName: Full=Small nuclear ribonucleoprotein SmD1a {ECO:0000303|PubMed:15575968}; Short=AtSmD1-a {ECO:0000303|PubMed:15575968};	SubName: Full=Small nuclear ribonucleoprotein Sm D1 {ECO:0000313|EMBL:OAY80757.1}; Flags: Fragment;	Small nuclear ribonucleoprotein SMD1 and related snRNPs	GO:0071013,catalytic step 2 spliceosome; GO:0000243,commitment complex; GO:0005829,cytosol; GO:0016607,nuclear speck; GO:0005730,nucleolus; GO:0005634,nucleus; GO:0034715,pICln-Sm protein complex; GO:0071011,precatalytic spliceosome; GO:0071010,prespliceosome; GO:0034719,SMN-Sm protein complex; GO:0097526,spliceosomal tri-snRNP complex; GO:0005685,U1 snRNP; GO:0005689,U12-type spliceosomal comple…	LSM domain
Cluster-864.93957	159.317	2.93	3.60018	3.4519e-44	up	K04077 chaperonin GroEL | (RefSeq) ruBisCO large subunit-binding protein subunit beta, chloroplastic-like (A)	chaperonin 60 subunit beta 2 [Calotropis procera]	RecName: Full=Chaperonin 60 subunit beta 1, chloroplastic; Short=CPN-60 beta 1; AltName: Full=60 kDa chaperonin subunit beta 1; AltName: Full=RuBisCO large subunit-binding protein subunit beta, chloroplastic; Flags: Precursor;	SubName: Full=Chaperonin 60 subunit beta 2 {ECO:0000313|EMBL:AND76220.1};	Mitochondrial chaperonin, Cpn60/Hsp60p	GO:0048046,apoplast; GO:0009507,chloroplast; GO:0009941,chloroplast envelope; GO:0009570,chloroplast stroma; GO:0022626,cytosolic ribosome; GO:0016020,membrane; GO:0005739,mitochondrion; GO:0005886,plasma membrane; GO:0010319,stromule; GO:0005524,ATP binding; GO:0044183,protein binding involved in protein folding; GO:0019904,protein domain specific binding; GO:0051082,unfolded protein binding; GO…	TCP-1/cpn60 chaperonin family
Cluster-864.81418	17.1167	14290.1	-11.8114	3.90001e-44	down	--	--	--	SubName: Full=Putative 25 kDa protein-like {ECO:0000313|EMBL:JAP25322.1}; SubName: Full=Putative ovule protein {ECO:0000313|EMBL:JAP14710.1}; Flags: Fragment;	--	GO:0005524,ATP binding	--
Cluster-864.69368	5.70667	18513.8	-13.9457	8.34389e-44	down	--	--	--	SubName: Full=Putative ovule protein {ECO:0000313|EMBL:JAP38365.1};	--	GO:0005524,ATP binding; GO:0008174,mRNA methyltransferase activity; GO:0003723,RNA binding; GO:0003968,RNA-directed 5'-3' RNA polymerase activity; GO:0006396,RNA processing; GO:0006351,transcription, DNA-templated; GO:0039694,viral RNA genome replication	--
Cluster-864.98028	1.68	56.6767	-7.21357	1.32609e-43	down	K13066 caffeic acid 3-O-methyltransferase [EC:2.1.1.68] | (RefSeq) caffeic acid 3-O-methyltransferase (A)	caffeic acid 3-O-methyltransferase [Spinacia oleracea]	RecName: Full=Caffeic acid 3-O-methyltransferase; Short=CAOMT; Short=COMT; EC=2.1.1.68; AltName: Full=S-adenosysl-L-methionine:caffeic acid 3-O-methyltransferase;	SubName: Full=Uncharacterized protein {ECO:0000313|EMBL:KNA15947.1};	Hydroxyindole-O-methyltransferase and related SAM-dependent methyltransferases	GO:0047763,caffeate O-methyltransferase activity; GO:0046983,protein dimerization activity; GO:0009809,lignin biosynthetic process	O-methyltransferase domain
Cluster-864.106121	230.353	0.326667	7.26689	3.3857e-43	up	K02693 photosystem I subunit IV | (RefSeq) photosystem I reaction center subunit IV A, chloroplastic-like (A)	photosystem I reaction center subunit IV A, chloroplastic-like [Helianthus annuus]	RecName: Full=Photosystem I reaction center subunit IV, chloroplastic; Short=PSI-E; Flags: Precursor;	SubName: Full=Putative photosystem I reaction center subunit IV A protein {ECO:0000313|EMBL:OTF94068.1};	--	GO:0009535,chloroplast thylakoid membrane; GO:0009538,photosystem I reaction center; GO:0051219,phosphoprotein binding; GO:0015979,photosynthesis	Photosystem I reaction centre subunit IV / PsaE
Cluster-864.60672	4.37667	33.5767	-5.06455	3.74862e-43	down	K00121 S-(hydroxymethyl)glutathione dehydrogenase / alcohol dehydrogenase [EC:1.1.1.284 1.1.1.1] | (RefSeq) alcohol dehydrogenase-like 7 (A)	PREDICTED: alcohol dehydrogenase-like 7 [Beta vulgaris subsp. vulgaris]	RecName: Full=Alcohol dehydrogenase-like 7; EC=1.1.1.1 {ECO:0000250|UniProtKB:P06525};	SubName: Full=Uncharacterized protein {ECO:0000313|EMBL:KMS95556.1};	Alcohol dehydrogenase, class III	GO:0005737,cytoplasm; GO:0004022,alcohol dehydrogenase (NAD) activity; GO:0008270,zinc ion binding	D-isomer specific 2-hydroxyacid dehydrogenase, NAD binding domain
Cluster-864.100886	0.226667	14.0933	-8.11493	1.56974e-42	down	--	uncharacterized protein LOC110684355 [Chenopodium quinoa]	--	SubName: Full=Uncharacterized protein {ECO:0000313|EMBL:KNA16096.1};	--	GO:0016021,integral component of membrane	--
Cluster-864.82668	7.73	8154.26	-12.1778	2.62857e-42	down	--	--	--	SubName: Full=Putative coat protein-like {ECO:0000313|EMBL:JAP14548.1}; Flags: Fragment;	--	GO:0019028,viral capsid; GO:0005198,structural molecule activity	--
Cluster-864.95003	0.503333	5.76333	-5.67672	4.36115e-42	down	K04733 interleukin-1 receptor-associated kinase 4 [EC:2.7.11.1] | (RefSeq) probable receptor-like protein kinase At5g38990 (A)	transcription factor BHLH089-like isoform X2 [Chenopodium quinoa]	RecName: Full=Transcription factor BHLH089 {ECO:0000305}; AltName: Full=Basic helix-loop-helix protein 89 {ECO:0000303|PubMed:16896230}; Short=OsbHLH089 {ECO:0000303|PubMed:16896230}; AltName: Full=bHLH transcription factor bHLH089 {ECO:0000305};	SubName: Full=Uncharacterized protein {ECO:0000313|EMBL:KNA17747.1};	--	GO:0005634,nucleus; GO:0003677,DNA binding; GO:0046983,protein dimerization activity; GO:0006355,regulation of transcription, DNA-templated; GO:0006351,transcription, DNA-templated	--
Cluster-864.80024	26786	0.206667	14.9851	5.0404e-42	up	--	--	--	SubName: Full=Putative ovule protein {ECO:0000313|EMBL:JAP38365.1};	--	GO:0005524,ATP binding; GO:0008174,mRNA methyltransferase activity; GO:0003723,RNA binding; GO:0003968,RNA-directed 5'-3' RNA polymerase activity; GO:0006396,RNA processing; GO:0006351,transcription, DNA-templated; GO:0039694,viral RNA genome replication	--
Cluster-864.77134	10759.3	6.86	8.88922	2.44263e-41	up	--	--	--	--	--	--	--
Cluster-864.78500	23382.7	0.276667	14.4419	3.89124e-41	up	--	--	--	SubName: Full=Putative 25 kDa protein-like {ECO:0000313|EMBL:JAP25322.1}; SubName: Full=Putative ovule protein {ECO:0000313|EMBL:JAP14710.1}; Flags: Fragment;	--	GO:0005524,ATP binding	--
Cluster-864.85176	3.51333	11.3133	-3.83811	8.66049e-41	down	K00626 acetyl-CoA C-acetyltransferase [EC:2.3.1.9] | (RefSeq) acetyl-CoA acetyltransferase, cytosolic 1-like (A)	acetyl-CoA acetyltransferase, cytosolic 1-like [Chenopodium quinoa]	RecName: Full=Probable acetyl-CoA acetyltransferase, cytosolic 2; EC=2.3.1.9; AltName: Full=Cytosolic acetoacetyl-CoA thiolase 2; Short=Thiolase 2;	SubName: Full=Uncharacterized protein {ECO:0000313|EMBL:KNA23830.1};	Acetyl-CoA acetyltransferase	GO:0005829,cytosol; GO:0003985,acetyl-CoA C-acetyltransferase activity; GO:0046872,metal ion binding; GO:0006635,fatty acid beta-oxidation	Thiolase, N-terminal domain
Cluster-864.96059	2.41	52.5733	-6.62444	1.55763e-40	down	K13066 caffeic acid 3-O-methyltransferase [EC:2.1.1.68] | (RefSeq) caffeic acid 3-O-methyltransferase-like (A)	caffeic acid 3-O-methyltransferase-like [Chenopodium quinoa]	RecName: Full=Caffeic acid 3-O-methyltransferase; Short=CAOMT; Short=COMT; EC=2.1.1.68; AltName: Full=S-adenosysl-L-methionine:caffeic acid 3-O-methyltransferase;	SubName: Full=Uncharacterized protein {ECO:0000313|EMBL:KMT16477.1};	Hydroxyindole-O-methyltransferase and related SAM-dependent methyltransferases	GO:0047763,caffeate O-methyltransferase activity; GO:0046983,protein dimerization activity; GO:0009809,lignin biosynthetic process	O-methyltransferase domain
Cluster-864.78054	193.047	1.55667	4.79225	1.55763e-40	up	--	PREDICTED: uncharacterized protein At5g01610 [Beta vulgaris subsp. vulgaris]	--	SubName: Full=Uncharacterized protein {ECO:0000313|EMBL:KNA02678.1};	--	--	Protein of unknown function, DUF538
Cluster-864.80124	50437.7	5.78333	11.0649	1.78246e-40	up	--	--	--	SubName: Full=Putative coat protein-like {ECO:0000313|EMBL:JAP14548.1}; Flags: Fragment;	--	GO:0019028,viral capsid; GO:0005198,structural molecule activity	--
Cluster-864.69436	15441.9	0	16.8314	2.0018e-40	up	--	--	--	--	--	--	--
Cluster-864.81260	354.223	4247.05	-5.18099	2.06182e-40	down	--	--	--	SubName: Full=Putative coat protein-like {ECO:0000313|EMBL:JAP14965.1}; Flags: Fragment;	--	GO:0019028,viral capsid; GO:0005198,structural molecule activity	--
Cluster-864.78867	81.8033	209.767	-3.40226	5.0304e-40	down	K03231 elongation factor 1-alpha | (RefSeq) elongation factor 1-alpha-like (A)	elongation factor 1-alpha, partial [Echinochloa phyllopogon]	RecName: Full=Elongation factor 1-alpha; Short=EF-1-alpha;	SubName: Full=Elongation factor 1-alpha {ECO:0000313|EMBL:BAO73915.1}; Flags: Fragment;	Translation elongation factor EF-1 alpha/Tu	GO:0005737,cytoplasm; GO:0005525,GTP binding; GO:0003924,GTPase activity; GO:0003746,translation elongation factor activity	Elongation factor Tu C-terminal domain
Cluster-864.69379	0.15	2768.98	-16.5982	5.08435e-40	down	--	--	--	SubName: Full=Putative ovule protein {ECO:0000313|EMBL:JAP38366.1};	--	GO:0005524,ATP binding; GO:0008174,mRNA methyltransferase activity; GO:0003723,RNA binding; GO:0003968,RNA-directed 5'-3' RNA polymerase activity; GO:0006396,RNA processing; GO:0006351,transcription, DNA-templated; GO:0039694,viral RNA genome replication	--
Cluster-864.78002	7565.81	0.623333	11.362	7.91388e-40	up	--	--	--	--	--	--	--
Cluster-864.80638	556.167	8434.76	-5.8815	8.30879e-40	down	--	--	--	SubName: Full=Putative 24K protein-like {ECO:0000313|EMBL:JAP15095.1}; Flags: Fragment;	--	GO:0005524,ATP binding	--
Cluster-864.80436	1065.37	3933.39	-3.82162	1.24889e-39	down	--	--	--	SubName: Full=Putative 25 kDa protein-like {ECO:0000313|EMBL:JAP25322.1}; SubName: Full=Putative ovule protein {ECO:0000313|EMBL:JAP14710.1}; Flags: Fragment;	--	GO:0005524,ATP binding	--
Cluster-864.80446	22.4133	14045.1	-10.9795	1.90169e-39	down	--	--	--	--	--	--	--
Cluster-864.82166	0.39	4.02333	-5.55729	2.25124e-39	down	--	--	--	--	--	--	--
Cluster-864.81720	28903.5	3.65667	10.9553	3.10874e-39	up	--	--	--	SubName: Full=Putative 25 kDa protein-like {ECO:0000313|EMBL:JAP25322.1}; SubName: Full=Putative ovule protein {ECO:0000313|EMBL:JAP14710.1}; Flags: Fragment;	--	GO:0005524,ATP binding	--
Cluster-864.123552	0.173333	63.9333	-10.8104	3.27919e-39	down	--	hypothetical protein SOVF_119870 [Spinacia oleracea]	--	SubName: Full=Uncharacterized protein {ECO:0000313|EMBL:KNA13039.1};	--	--	--
Cluster-864.96402	237.937	4.19333	3.6924	5.56091e-39	up	K07375 tubulin beta | (RefSeq) tubulin beta chain (A)	tubulin beta chain family protein [Populus trichocarpa]	RecName: Full=Tubulin beta-3 chain; AltName: Full=Beta-3-tubulin;	RecName: Full=Tubulin beta chain {ECO:0000256|RuleBase:RU000352};	Beta tubulin	GO:0005737,cytoplasm; GO:0005874,microtubule; GO:0005525,GTP binding; GO:0003924,GTPase activity; GO:0005200,structural constituent of cytoskeleton; GO:0007017,microtubule-based process	Tubulin like
Cluster-864.82579	0	22879.4	-16.3192	7.78115e-39	down	--	--	--	--	--	--	--
Cluster-864.42777	0.346667	5.09667	-6.06635	1.03277e-38	down	--	uncharacterized protein ycf23-like [Chenopodium quinoa]	RecName: Full=Uncharacterized protein ycf23;	SubName: Full=Uncharacterized protein {ECO:0000313|EMBL:KNA11863.1};	--	GO:0009507,chloroplast; GO:0003824,catalytic activity	Protein of unknown function (DUF561)
Cluster-864.84041	45.1567	161.337	-3.98869	1.18953e-38	down	K13195 cold-inducible RNA-binding protein | (RefSeq) glycine-rich RNA-binding protein GRP1A-like (A)	PREDICTED: glycine-rich RNA-binding protein GRP1A-like [Glycine max]	RecName: Full=Glycine-rich RNA-binding protein GRP1A;	SubName: Full=Uncharacterized protein {ECO:0000313|EMBL:KRH29451.1, ECO:0000313|EnsemblPlants:GLYMA11G12471.1};	FOG: RRM domain	GO:0005634,nucleus; GO:0003723,RNA binding	RNA recognition motif
Cluster-864.69358	0.0966667	1227.9	-16.2892	1.26701e-38	down	--	--	--	SubName: Full=Putative ovule protein {ECO:0000313|EMBL:JAP38366.1};	--	GO:0005524,ATP binding; GO:0008174,mRNA methyltransferase activity; GO:0003723,RNA binding; GO:0003968,RNA-directed 5'-3' RNA polymerase activity; GO:0006396,RNA processing; GO:0006351,transcription, DNA-templated; GO:0039694,viral RNA genome replication	--
Cluster-864.93010	164.45	0.54	6.09676	2.52861e-38	up	K20802 (R)-mandelonitrile lyase [EC:4.1.2.10] | (RefSeq) hypothetical protein (A)	PREDICTED: salicylic acid-binding protein 2-like [Ziziphus jujuba]	RecName: Full=Salicylic acid-binding protein 2; Short=NtSABP2; EC=3.1.1.-; AltName: Full=Methyl salicylate esterase;	SubName: Full=Uncharacterized protein {ECO:0000313|EMBL:EMJ03641.1};	--	GO:0016298,lipase activity; GO:0080031,methyl salicylate esterase activity; GO:0009862,systemic acquired resistance, salicylic acid mediated signaling pathway	PGAP1-like protein
Cluster-864.73724	0.726667	7.32	-5.58054	2.72913e-38	down	--	hypothetical protein [Mesembryanthemum crystallinum]	--	SubName: Full=Uncharacterized protein {ECO:0000313|EMBL:AMB72439.1};	--	--	--
Cluster-864.94455	78.3633	134.553	-2.94555	3.00828e-38	down	K16296 serine carboxypeptidase-like clade I [EC:3.4.16.-] | (RefSeq) serine carboxypeptidase-like 20 (A)	PREDICTED: serine carboxypeptidase-like 20 [Beta vulgaris subsp. vulgaris]	RecName: Full=Serine carboxypeptidase-like 20; EC=3.4.16.-; Flags: Precursor;	RecName: Full=Carboxypeptidase {ECO:0000256|RuleBase:RU361156}; EC=3.4.16.- {ECO:0000256|RuleBase:RU361156};	Serine carboxypeptidases (lysosomal cathepsin A)	GO:0005576,extracellular region; GO:0005777,peroxisome; GO:0005773,vacuole; GO:0004180,carboxypeptidase activity; GO:0016747,transferase activity, transferring acyl groups other than amino-acyl groups; GO:0019748,secondary metabolic process	Serine carboxypeptidase
Cluster-864.113045	0.806667	17.0433	-6.6642	4.82002e-38	down	K05681 ATP-binding cassette, subfamily G (WHITE), member 2 | (RefSeq) ATP-binding cassette superfamily (A)	pleiotropic drug resistance protein 1-like [Chenopodium quinoa]	RecName: Full=ABC transporter G family member 39 {ECO:0000303|PubMed:18299247}; Short=OsABCG39 {ECO:0000303|PubMed:18299247}; AltName: Full=Pleiotropic drug resistance protein 7 {ECO:0000303|PubMed:12644668, ECO:0000303|PubMed:16506311}; Short=OsPDR7 {ECO:0000303|PubMed:16506311};	SubName: Full=Uncharacterized protein {ECO:0000313|EMBL:KNA08910.1};	Pleiotropic drug resistance proteins (PDR1-15), ABC superfamily	GO:0016021,integral component of membrane; GO:0005886,plasma membrane; GO:0005524,ATP binding; GO:0042626,ATPase activity, coupled to transmembrane movement of substances	AAA domain, putative AbiEii toxin, Type IV TA system
Cluster-864.95517	2.34	29.0767	-5.83311	9.95963e-38	down	K01595 phosphoenolpyruvate carboxylase [EC:4.1.1.31] | (RefSeq) phosphoenolpyruvate carboxylase 1 (A)	phosphoenolpyruvate carboxylase, partial [Quiabentia verticillata]	RecName: Full=Phosphoenolpyruvate carboxylase 2; Short=PEPC 2; Short=PEPCase 2; EC=4.1.1.31;	SubName: Full=Phosphoenolpyruvate carboxylase {ECO:0000313|EMBL:AIF35246.1}; Flags: Fragment;	--	GO:0005737,cytoplasm; GO:0008964,phosphoenolpyruvate carboxylase activity; GO:0015977,carbon fixation; GO:0015979,photosynthesis; GO:0006099,tricarboxylic acid cycle	Phosphoenolpyruvate carboxylase
Cluster-864.91513	51.7367	0.466667	4.60933	1.7933e-37	up	K07408 cytochrome P450 family 1 subfamily A polypeptide 1 [EC:1.14.14.1] | (RefSeq) cytochrome P450 89A2-like (A)	cytochrome P450 89A2-like [Chenopodium quinoa]	RecName: Full=Cytochrome P450 89A2; EC=1.14.-.-; AltName: Full=ATH 6-1; AltName: Full=CYPLXXXIX;	SubName: Full=Uncharacterized protein {ECO:0000313|EMBL:KNA17697.1};	Cytochrome P450 CYP2 subfamily	GO:0016021,integral component of membrane; GO:0016020,membrane; GO:0020037,heme binding; GO:0005506,iron ion binding; GO:0016709,oxidoreductase activity, acting on paired donors, with incorporation or reduction of molecular oxygen, NAD(P)H as one donor, and incorporation of one atom of oxygen; GO:0044550,secondary metabolite biosynthetic process	Cytochrome P450
Cluster-864.99508	47.3333	170.213	-3.83658	2.66951e-37	down	--	--	--	--	--	--	--
Cluster-864.83191	0	794.417	-15.8022	6.86069e-37	down	--	--	--	SubName: Full=Putative ovule protein {ECO:0000313|EMBL:JAP38365.1};	--	GO:0005524,ATP binding; GO:0008174,mRNA methyltransferase activity; GO:0003723,RNA binding; GO:0003968,RNA-directed 5'-3' RNA polymerase activity; GO:0006396,RNA processing; GO:0006351,transcription, DNA-templated; GO:0039694,viral RNA genome replication	--
Cluster-864.70512	2190.32	1.23	8.79693	1.77835e-36	up	--	lipid transfer protein [Suaeda japonica]	RecName: Full=Non-specific lipid-transfer protein; Short=LTP; Flags: Precursor;	RecName: Full=Non-specific lipid-transfer protein {ECO:0000256|RuleBase:RU000628};	--	GO:0008289,lipid binding; GO:0006869,lipid transport	Probable lipid transfer
Cluster-864.69011	1.28	89.4133	-8.25374	1.99633e-36	down	K13066 caffeic acid 3-O-methyltransferase [EC:2.1.1.68] | (RefSeq) caffeic acid 3-O-methyltransferase (A)	caffeic acid 3-O-methyltransferase [Spinacia oleracea]	RecName: Full=Caffeic acid 3-O-methyltransferase; Short=CAOMT; Short=COMT; EC=2.1.1.68; AltName: Full=S-adenosysl-L-methionine:caffeic acid 3-O-methyltransferase;	SubName: Full=Uncharacterized protein {ECO:0000313|EMBL:KNA15947.1};	Hydroxyindole-O-methyltransferase and related SAM-dependent methyltransferases	GO:0047763,caffeate O-methyltransferase activity; GO:0046983,protein dimerization activity; GO:0009809,lignin biosynthetic process	O-methyltransferase domain
Cluster-864.87198	0	5627.97	-15.9491	3.40188e-36	down	--	--	--	SubName: Full=Putative ovule protein {ECO:0000313|EMBL:JAP38365.1};	--	GO:0005524,ATP binding; GO:0008174,mRNA methyltransferase activity; GO:0003723,RNA binding; GO:0003968,RNA-directed 5'-3' RNA polymerase activity; GO:0006396,RNA processing; GO:0006351,transcription, DNA-templated; GO:0039694,viral RNA genome replication	--
Cluster-864.116524	63.1067	1.02	3.76551	3.59258e-36	up	K04078 chaperonin GroES | (RefSeq) 10 kDa chaperonin 1, chloroplastic-like (A)	hypothetical protein PAHAL_I03972 [Panicum hallii]	RecName: Full=10 kDa chaperonin 1, chloroplastic {ECO:0000305}; Flags: Precursor;	SubName: Full=Predicted protein {ECO:0000313|EnsemblPlants:HORVU1Hr1G054630.5};	Mitochondrial chaperonin	GO:0009507,chloroplast; GO:0005759,mitochondrial matrix; GO:0051087,chaperone binding; GO:0046872,metal ion binding; GO:0051082,unfolded protein binding; GO:0051085,chaperone cofactor-dependent protein refolding; GO:0006986,response to unfolded protein	Chaperonin 10 Kd subunit
Cluster-864.92451	48.2267	0.383333	4.75407	4.83749e-36	up	K23002 RNA polymerase II-associated protein 3 | (RefSeq) RNA polymerase II-associated protein 3 isoform X1 (A)	tetratricopeptide repeat protein 4 homolog isoform X1 [Chenopodium quinoa]	RecName: Full=Hsp70-Hsp90 organizing protein 2; Short=AtHop2;	SubName: Full=Uncharacterized protein {ECO:0000313|EMBL:KNA13641.1};	Hsp90 co-chaperone CNS1 (contains TPR repeats)	GO:0005829,cytosol; GO:0005634,nucleus; GO:0005886,plasma membrane; GO:0051879,Hsp90 protein binding; GO:0070678,preprotein binding; GO:0051131,chaperone-mediated protein complex assembly; GO:0046686,response to cadmium ion	Tetratricopeptide repeat
Cluster-864.110409	0.0733333	9.55333	-9.43938	5.212e-36	down	K08176 MFS transporter, PHS family, inorganic phosphate transporter | (RefSeq) probable inorganic phosphate transporter 1-4 (A)	PREDICTED: probable inorganic phosphate transporter 1-4 [Beta vulgaris subsp. vulgaris]	RecName: Full=Probable inorganic phosphate transporter 1-4; Short=OsPT4; Short=OsPht1;4; AltName: Full=H(+)/Pi cotransporter; AltName: Full=OsPT1;	SubName: Full=Uncharacterized protein {ECO:0000313|EMBL:KNA12764.1};	Inorganic phosphate transporter	GO:0016021,integral component of membrane; GO:0005315,inorganic phosphate transmembrane transporter activity; GO:0015293,symporter activity; GO:0006817,phosphate ion transport	Major Facilitator Superfamily
Cluster-864.85260	45.8733	0.0466667	7.70034	5.85386e-36	up	K23387 golgi to ER traffic protein 4 | (RefSeq) Golgi to ER traffic protein 4 homolog (A)	PREDICTED: Golgi to ER traffic protein 4 homolog [Beta vulgaris subsp. vulgaris]	--	SubName: Full=Uncharacterized protein {ECO:0000313|EMBL:KNA24235.1};	Uncharacterized conserved protein	--	Protein of unknown function (DUF410)
Cluster-864.95084	138.67	1.49667	4.3661	6.49665e-36	up	--	--	--	--	--	--	--
Cluster-864.85608	4.13667	90.3867	-6.4156	7.09319e-36	down	--	hypothetical protein BVRB_9g213600 [Beta vulgaris subsp. vulgaris]	--	SubName: Full=Uncharacterized protein {ECO:0000313|EMBL:KNA18074.1};	--	--	--
Cluster-864.136745	0.206667	13.5667	-8.22113	9.75379e-36	down	--	--	--	--	--	--	--
Cluster-864.110149	12.34	15.8633	-2.5189	9.75379e-36	down	K04733 interleukin-1 receptor-associated kinase 4 [EC:2.7.11.1] | (RefSeq) cysteine-rich receptor-like protein kinase 10 (A)	cysteine-rich receptor-like protein kinase 10 [Spinacia oleracea]	RecName: Full=Cysteine-rich receptor-like protein kinase 10; Short=Cysteine-rich RLK10; EC=2.7.11.-; AltName: Full=Receptor-like protein kinase 4; Flags: Precursor;	SubName: Full=Uncharacterized protein {ECO:0000313|EMBL:PKI67039.1};	--	GO:0016021,integral component of membrane; GO:0005886,plasma membrane; GO:0005524,ATP binding; GO:0004674,protein serine/threonine kinase activity; GO:0042742,defense response to bacterium; GO:0006468,protein phosphorylation	Phosphotransferase enzyme family
Cluster-864.67507	3.16333	37.4733	-5.69987	1.63296e-35	down	K01595 phosphoenolpyruvate carboxylase [EC:4.1.1.31] | (RefSeq) phosphoenolpyruvate carboxylase 1 (A)	phosphoenolpyruvate carboxylase, partial [Acanthocereus tetragonus]	RecName: Full=Phosphoenolpyruvate carboxylase 1; Short=PEPC 1; Short=PEPCase 1; EC=4.1.1.31;	SubName: Full=Phosphoenolpyruvate carboxylase {ECO:0000313|EMBL:AIF35248.1}; Flags: Fragment;	--	GO:0005737,cytoplasm; GO:0008964,phosphoenolpyruvate carboxylase activity; GO:0015977,carbon fixation; GO:0015979,photosynthesis; GO:0006099,tricarboxylic acid cycle	Phosphoenolpyruvate carboxylase
Cluster-864.58191	56.9667	0.366667	5.11134	1.84508e-35	up	K03283 heat shock 70kDa protein 1/2/6/8 | (RefSeq) stromal 70 kDa heat shock-related protein, chloroplastic-like (A)	stromal 70 kDa heat shock-related protein, chloroplastic-like [Chenopodium quinoa]	RecName: Full=Stromal 70 kDa heat shock-related protein, chloroplastic; Flags: Precursor;	SubName: Full=Putative chaperone protein dnaK2 {ECO:0000313|EMBL:OTG25756.1};	Molecular chaperones mortalin/PBP74/GRP75, HSP70 superfamily	GO:0009570,chloroplast stroma; GO:0005524,ATP binding; GO:0051082,unfolded protein binding; GO:0006457,protein folding	Cell division protein FtsA
Cluster-864.82487	40.9467	323.833	-5.06885	1.94607e-35	down	--	--	--	--	--	--	--
Cluster-864.69836	2.09	12.2333	-4.68677	6.26911e-35	down	K00876 uridine kinase [EC:2.7.1.48] | (RefSeq) uridine kinase-like protein 4 (A)	PREDICTED: uridine kinase-like protein 4 [Ziziphus jujuba]	RecName: Full=Uridine kinase-like protein 4; Includes: RecName: Full=Uridine kinase; Short=UK; EC=2.7.1.48; Includes: RecName: Full=Putative uracil phosphoribosyltransferase; Short=UPRTase; EC=2.4.2.9; AltName: Full=UMP pyrophosphorylase;	SubName: Full=Uncharacterized protein {ECO:0000313|EMBL:PKI64114.1};	Armadillo/beta-Catenin/plakoglobin	GO:0005829,cytosol; GO:0005524,ATP binding; GO:0005525,GTP binding; GO:0004845,uracil phosphoribosyltransferase activity; GO:0004849,uridine kinase activity; GO:0044211,CTP salvage; GO:0006206,pyrimidine nucleobase metabolic process; GO:0043097,pyrimidine nucleoside salvage; GO:0044206,UMP salvage	Phosphoribosyl transferase domain
Cluster-864.113306	0.43	8.91	-6.58124	6.44517e-35	down	K02987 small subunit ribosomal protein S4e | (RefSeq) 40S ribosomal protein S4 (A)	hypothetical protein SOVF_021160, partial [Spinacia oleracea]	RecName: Full=40S ribosomal protein S4;	SubName: Full=Uncharacterized protein {ECO:0000313|EMBL:KNA23877.1}; Flags: Fragment;	40S ribosomal protein S4	GO:0005840,ribosome; GO:0019843,rRNA binding; GO:0003735,structural constituent of ribosome; GO:0006412,translation	KOW motif
Cluster-864.81741	0.51	241.033	-10.7384	9.29621e-35	down	--	--	--	--	--	--	--
Cluster-864.80420	279.2	3608.65	-5.76617	1.02476e-34	down	--	--	--	SubName: Full=Putative ovule protein {ECO:0000313|EMBL:JAP38365.1};	--	GO:0005524,ATP binding; GO:0008174,mRNA methyltransferase activity; GO:0003723,RNA binding; GO:0003968,RNA-directed 5'-3' RNA polymerase activity; GO:0006396,RNA processing; GO:0006351,transcription, DNA-templated; GO:0039694,viral RNA genome replication	--
Cluster-864.75888	190.507	0.543333	6.27	2.09634e-34	up	--	--	--	--	--	--	--
Cluster-864.99754	87.1	0.293333	6.0454	3.12367e-34	up	K14324 histone deacetylase complex subunit SAP18 | (RefSeq) histone deacetylase complex subunit SAP18 (A)	PREDICTED: histone deacetylase complex subunit SAP18 isoform X2 [Beta vulgaris subsp. vulgaris]	RecName: Full=Histone deacetylase complex subunit SAP18; AltName: Full=18 kDa Sin3-associated polypeptide;	SubName: Full=Uncharacterized protein {ECO:0000313|EMBL:KNA25927.1};	Transcriptional co-repressor component	GO:0005730,nucleolus; GO:0006355,regulation of transcription, DNA-templated; GO:0009737,response to abscisic acid; GO:0009651,response to salt stress; GO:0006351,transcription, DNA-templated	Sin3 associated polypeptide p18 (SAP18)
Cluster-864.116238	0.126667	12.9767	-8.87433	4.01842e-34	down	K00469 inositol oxygenase [EC:1.13.99.1] | (RefSeq) inositol oxygenase 1-like isoform X1 (A)	inositol oxygenase 1-like isoform X1 [Chenopodium quinoa]	RecName: Full=Inositol oxygenase 1; EC=1.13.99.1; AltName: Full=Myo-inositol oxygenase 1; Short=AtMIOX1; Short=MI oxygenase 1;	SubName: Full=Aldehyde reductase {ECO:0000313|EMBL:PIN26930.1}; EC=1.13.99.1 {ECO:0000313|EMBL:PIN26930.1};	Aldehyde reductase	GO:0005737,cytoplasm; GO:0050113,inositol oxygenase activity; GO:0005506,iron ion binding; GO:0019310,inositol catabolic process; GO:0019853,L-ascorbic acid biosynthetic process	HD domain
Cluster-864.77070	352.56	9.54667	3.11	4.01842e-34	up	--	--	--	--	--	--	--
Cluster-864.54062	54.6533	0.13	6.60306	4.60742e-34	up	K22758 coiled-coil-helix-coiled-coil-helix domain-containing protein 2 | (RefSeq) coiled-coil-helix-coiled-coil-helix domain-containing protein 10, mitochondrial (A)	hypothetical protein M569_08347, partial [Genlisea aurea]	--	SubName: Full=Uncharacterized protein {ECO:0000313|EMBL:EPS66428.1}; Flags: Fragment;	Uncharacterized conserved protein	--	--
Cluster-864.84374	5311.19	115.227	3.7808	7.63056e-34	up	K03113 translation initiation factor 1 | (RefSeq) protein translation factor SUI1 homolog (A)	SUI1 A protein [Opuntia streptacantha]	RecName: Full=Protein translation factor SUI1 homolog;	SubName: Full=SUI1 A protein {ECO:0000313|EMBL:ABY75806.1};	Translation initiation factor 1 (eIF-1/SUI1)	GO:0003743,translation initiation factor activity; GO:0006417,regulation of translation	Translation initiation factor SUI1
Cluster-864.72648	112.04	1.87667	3.73526	7.9861e-34	up	K12492 ADP-ribosylation factor GTPase-activating protein 1 | (RefSeq) ADP-ribosylation factor GTPase-activating protein AGD7-like (A)	ADP-ribosylation factor GTPase-activating protein AGD7-like [Chenopodium quinoa]	RecName: Full=Probable ADP-ribosylation factor GTPase-activating protein AGD6; Short=ARF GAP AGD6; AltName: Full=Protein ARF-GAP DOMAIN 6; Short=AtAGD6; AltName: Full=Protein ZIGA2;	SubName: Full=Uncharacterized protein {ECO:0000313|EMBL:CDP06636.1};	ADP-ribosylation factor GTPase activator	GO:0005829,cytosol; GO:0005634,nucleus; GO:0005096,GTPase activator activity; GO:0046872,metal ion binding	--
Cluster-864.85693	2.10667	7.96	-4.05075	9.02047e-34	down	K08244 alpha-glucan, water dikinase [EC:2.7.9.4] | (RefSeq) alpha-glucan water dikinase, chloroplastic (A)	Alpha-glucan water dikinase, chloroplastic [Gossypium arboreum]	RecName: Full=Alpha-glucan water dikinase, chloroplastic; EC=2.7.13.3; EC=2.7.9.4; AltName: Full=Starch-related R1 protein; Flags: Precursor;	SubName: Full=Alpha-glucan water dikinase, chloroplastic {ECO:0000313|EMBL:KHG20916.1};	--	GO:0009507,chloroplast; GO:0050521,alpha-glucan, water dikinase activity; GO:0005524,ATP binding; GO:0046872,metal ion binding; GO:0004673,protein histidine kinase activity; GO:0005975,carbohydrate metabolic process	Pyruvate phosphate dikinase, PEP/pyruvate binding domain
Cluster-864.81065	0.146667	352.397	-13.058	1.34683e-33	down	--	--	--	SubName: Full=Putative ovule protein {ECO:0000313|EMBL:JAP38366.1};	--	GO:0005524,ATP binding; GO:0008174,mRNA methyltransferase activity; GO:0003723,RNA binding; GO:0003968,RNA-directed 5'-3' RNA polymerase activity; GO:0006396,RNA processing; GO:0006351,transcription, DNA-templated; GO:0039694,viral RNA genome replication	--
Cluster-864.62757	136.177	1.91	4.02794	1.43083e-33	up	--	--	--	--	--	--	--
Cluster-864.98101	0.21	2137.24	-15.5237	1.65576e-33	down	--	--	--	SubName: Full=RNA replication protein {ECO:0000313|EMBL:JAT49815.1};	--	GO:0005524,ATP binding; GO:0008174,mRNA methyltransferase activity; GO:0003723,RNA binding; GO:0003968,RNA-directed 5'-3' RNA polymerase activity; GO:0006396,RNA processing; GO:0006351,transcription, DNA-templated; GO:0039694,viral RNA genome replication	--
Cluster-864.83475	81.4133	0.273333	5.98777	2.65727e-33	up	K13993 HSP20 family protein | (RefSeq) small heat shock protein, chloroplastic (A)	PREDICTED: small heat shock protein, chloroplastic isoform X2 [Beta vulgaris subsp. vulgaris]	RecName: Full=Small heat shock protein, chloroplastic; Flags: Precursor;	SubName: Full=Uncharacterized protein {ECO:0000313|EMBL:KMS97891.1};	Molecular chaperone (small heat-shock protein Hsp26/Hsp42)	GO:0009570,chloroplast stroma	HSP20-like domain found in ArsA
Cluster-864.80514	955	2859.43	-3.59496	4.775e-33	down	--	--	--	--	--	--	--
Cluster-864.74559	291.39	4.23	3.94316	5.21527e-33	up	--	hypothetical protein BVRB_1g006830 [Beta vulgaris subsp. vulgaris]	--	SubName: Full=Uncharacterized protein {ECO:0000313|EMBL:PKU86956.1};	--	--	--
Cluster-864.79654	5453.15	0.663333	11.2614	6.43824e-33	up	--	--	--	SubName: Full=Putative coat protein-like {ECO:0000313|EMBL:JAP14548.1}; Flags: Fragment;	--	GO:0019028,viral capsid; GO:0005198,structural molecule activity	--
Cluster-864.53283	0.486667	23.6133	-7.62581	6.52117e-33	down	K00121 S-(hydroxymethyl)glutathione dehydrogenase / alcohol dehydrogenase [EC:1.1.1.284 1.1.1.1] | (RefSeq) alcohol dehydrogenase-like 7 (A)	alcohol dehydrogenase-like 7 [Spinacia oleracea]	RecName: Full=Alcohol dehydrogenase-like 7; EC=1.1.1.1 {ECO:0000250|UniProtKB:P06525};	SubName: Full=Uncharacterized protein {ECO:0000313|EMBL:KNA18896.1};	Alcohol dehydrogenase, class III	GO:0005737,cytoplasm; GO:0004022,alcohol dehydrogenase (NAD) activity; GO:0008270,zinc ion binding	Zinc-binding dehydrogenase
Cluster-864.101622	1.86667	4.41	-3.43527	7.92674e-33	down	K15362 fanconi anemia group J protein [EC:3.6.4.12] | (RefSeq) putative DNA helicase required for mitotic chromosome segregation CHL1 (A)	multiple myeloma tumor-associated protein 2 homolog [Chenopodium quinoa]	--	SubName: Full=Uncharacterized protein {ECO:0000313|EMBL:KNA22652.1};	Predicted coiled-coil protein	--	Multiple myeloma tumor-associated
Cluster-864.96976	0.766667	8.86333	-5.6318	9.76048e-33	down	--	hypothetical protein BVRB_9g219170 [Beta vulgaris subsp. vulgaris]	--	--	--	--	--
Cluster-864.22178	217.747	0.79	5.90864	1.05057e-32	up	--	uncharacterized protein LOC110698457 isoform X2 [Chenopodium quinoa]	--	SubName: Full=Uncharacterized protein {ECO:0000313|EMBL:EEE81406.1};	--	--	--
Cluster-864.69196	0.36	500.913	-12.6254	2.10506e-32	down	--	--	--	SubName: Full=Putative RNA-dependent RNA polymerase-like {ECO:0000313|EMBL:JAP37078.1}; Flags: Fragment;	--	GO:0005524,ATP binding; GO:0008174,mRNA methyltransferase activity; GO:0003723,RNA binding; GO:0003968,RNA-directed 5'-3' RNA polymerase activity; GO:0006396,RNA processing	--
Cluster-864.108008	406.083	9.60667	3.2628	2.4595e-32	up	K04078 chaperonin GroES | (RefSeq) 20 kDa chaperonin, chloroplastic (A)	20 kDa chaperonin, chloroplastic [Spinacia oleracea]	RecName: Full=20 kDa chaperonin, chloroplastic; AltName: Full=Chaperonin 10; Short=Ch-CPN10; Short=Cpn10; AltName: Full=Chaperonin 20; AltName: Full=Protein Cpn21; Flags: Precursor;	SubName: Full=Uncharacterized protein {ECO:0000313|EMBL:KNA23058.1};	Mitochondrial chaperonin	GO:0048046,apoplast; GO:0009507,chloroplast; GO:0009941,chloroplast envelope; GO:0009570,chloroplast stroma; GO:0009535,chloroplast thylakoid membrane; GO:0005759,mitochondrial matrix; GO:0005739,mitochondrion; GO:0009536,plastid; GO:0009579,thylakoid; GO:0005524,ATP binding; GO:0051087,chaperone binding; GO:0005507,copper ion binding; GO:0051082,unfolded protein binding; GO:0051085,chaperone cof…	Chaperonin 10 Kd subunit
Cluster-864.80274	17687.7	21695.6	-2.2691	3.37292e-32	down	--	--	--	SubName: Full=Putative 8K protein-like {ECO:0000313|EMBL:JAP09215.1}; Flags: Fragment;	--	GO:0016021,integral component of membrane	--
Cluster-864.81219	0	1371.36	-15.3375	3.45098e-32	down	--	--	--	SubName: Full=Putative ovule protein {ECO:0000313|EMBL:JAP38365.1};	--	GO:0005524,ATP binding; GO:0008174,mRNA methyltransferase activity; GO:0003723,RNA binding; GO:0003968,RNA-directed 5'-3' RNA polymerase activity; GO:0006396,RNA processing; GO:0006351,transcription, DNA-templated; GO:0039694,viral RNA genome replication	--
Cluster-864.81734	0.52	6058.31	-15.3491	4.95352e-32	down	--	--	--	SubName: Full=Putative 24K protein-like {ECO:0000313|EMBL:JAP15095.1}; Flags: Fragment;	--	GO:0005524,ATP binding	--
Cluster-864.98529	0.376667	3736.64	-15.2551	5.99081e-32	down	--	--	--	SubName: Full=Putative ovule protein {ECO:0000313|EMBL:JAP38365.1};	--	GO:0005524,ATP binding; GO:0008174,mRNA methyltransferase activity; GO:0003723,RNA binding; GO:0003968,RNA-directed 5'-3' RNA polymerase activity; GO:0006396,RNA processing; GO:0006351,transcription, DNA-templated; GO:0039694,viral RNA genome replication	--
Cluster-864.140242	8.51333	19.0933	-3.33829	8.55083e-32	down	K19032 30S ribosomal protein 3 | (RefSeq) 30S ribosomal protein 3, chloroplastic (A)	PREDICTED: 30S ribosomal protein 3, chloroplastic [Beta vulgaris subsp. vulgaris]	RecName: Full=30S ribosomal protein 3, chloroplastic {ECO:0000303|PubMed:10874039}; AltName: Full=Chloroplastic small ribosomal subunit protein cS23 {ECO:0000303|PubMed:28007896}; AltName: Full=Plastid-specific 30S ribosomal protein 3; Short=PSRP-3; Flags: Precursor;	SubName: Full=30S ribosomal protein 3, chloroplastic-like {ECO:0000313|RefSeq:XP_018815481.1, ECO:0000313|RefSeq:XP_018815483.1, ECO:0000313|RefSeq:XP_018815484.1};	--	GO:0009507,chloroplast; GO:0005840,ribosome; GO:0019843,rRNA binding; GO:0003735,structural constituent of ribosome; GO:0006412,translation	Plastid and cyanobacterial ribosomal protein (PSRP-3 / Ycf65)
Cluster-864.69268	1062.12	0.323333	9.62471	9.07387e-32	up	--	--	--	--	--	--	--
Cluster-864.132785	0.386667	3.01667	-5.18673	9.13985e-32	down	K00700 1,4-alpha-glucan branching enzyme [EC:2.4.1.18] | (RefSeq) 1,4-alpha-glucan-branching enzyme 2-2, chloroplastic/amyloplastic-like (A)	1,4-alpha-glucan-branching enzyme 2-2, chloroplastic/amyloplastic-like [Chenopodium quinoa]	RecName: Full=1,4-alpha-glucan-branching enzyme 1, chloroplastic/amyloplastic; EC=2.4.1.18; AltName: Full=Starch branching enzyme I; Flags: Precursor;	SubName: Full=Uncharacterized protein {ECO:0000313|EMBL:KNA13601.1};	1,4-alpha-glucan branching enzyme/starch branching enzyme II	GO:0009501,amyloplast; GO:0009507,chloroplast; GO:0003844,1,4-alpha-glucan branching enzyme activity; GO:0102752,1,4-alpha-glucan branching enzyme activity (using a glucosylated glycogenin as primer for glycogen synthesis); GO:0043169,cation binding; GO:0004553,hydrolase activity, hydrolyzing O-glycosyl compounds; GO:0009793,embryo development ending in seed dormancy; GO:0005978,glycogen biosynth…	Alpha amylase, catalytic domain
Cluster-864.81724	306.993	1110.33	-3.57167	1.09521e-31	down	K13195 cold-inducible RNA-binding protein | (RefSeq) glycine-rich RNA-binding protein GRP1A-like (A)	PREDICTED: glycine-rich RNA-binding protein GRP1A-like [Glycine max]	RecName: Full=Glycine-rich RNA-binding protein GRP1A;	SubName: Full=Uncharacterized protein {ECO:0000313|EMBL:KRH29451.1, ECO:0000313|EnsemblPlants:GLYMA11G12471.1};	FOG: RRM domain	GO:0005634,nucleus; GO:0003723,RNA binding	RNA recognition motif
Cluster-864.70584	36.04	210.17	-4.55058	1.15023e-31	down	--	--	--	--	--	--	--
Cluster-864.74508	21.9767	146.14	-4.72964	1.17739e-31	down	--	--	--	--	--	--	--
Cluster-864.79508	1.84	14430.7	-14.6824	1.195e-31	down	--	--	--	--	--	--	--
Cluster-864.70169	1.19667	33.7067	-6.81769	1.78617e-31	down	--	uncharacterized protein LOC110716548 [Chenopodium quinoa]	--	SubName: Full=Uncharacterized protein {ECO:0000313|EMBL:KMS99144.1};	--	--	Protease inhibitor/seed storage/LTP family
Cluster-864.132487	0.88	19.1633	-6.64126	2.48323e-31	down	K01595 phosphoenolpyruvate carboxylase [EC:4.1.1.31] | (Kazusa) Lj0g3v0198289.1; - (A)	phosphoenolpyruvate carboxylase [Hylocereus undatus]	RecName: Full=Phosphoenolpyruvate carboxylase; Short=PEPC; Short=PEPCase; EC=4.1.1.31;	SubName: Full=Phosphoenolpyruvate carboxylase {ECO:0000313|EMBL:AHF21553.1}; EC=4.1.1.31 {ECO:0000313|EMBL:AHF21553.1};	--	GO:0005737,cytoplasm; GO:0008964,phosphoenolpyruvate carboxylase activity; GO:0015977,carbon fixation; GO:0015979,photosynthesis; GO:0006099,tricarboxylic acid cycle	Phosphoenolpyruvate carboxylase
Cluster-864.5088	0.896667	3.72333	-4.22173	2.64662e-31	down	K07425 long-chain fatty acid omega-monooxygenase [EC:1.14.14.80] | (RefSeq) cytochrome P450 CYP72A219-like (A)	cytochrome P450 CYP72A219-like isoform X1 [Chenopodium quinoa]	RecName: Full=Cytochrome P450 CYP72A219; EC=1.14.-.-; AltName: Full=Cytochrome P450 CYP72A129;	SubName: Full=Uncharacterized protein {ECO:0000313|EMBL:KNA06618.1};	Cytochrome P450 CYP4/CYP19/CYP26 subfamilies	GO:0016021,integral component of membrane; GO:0020037,heme binding; GO:0005506,iron ion binding; GO:0004497,monooxygenase activity; GO:0016705,oxidoreductase activity, acting on paired donors, with incorporation or reduction of molecular oxygen	Cytochrome P450
Cluster-864.82016	0.556667	41.4333	-8.45254	2.97746e-31	down	K01595 phosphoenolpyruvate carboxylase [EC:4.1.1.31] | (RefSeq) phosphoenolpyruvate carboxylase 2-like (A)	phosphoenolpyruvate carboxylase, partial [Coryphantha radians]	RecName: Full=Phosphoenolpyruvate carboxylase 2; Short=AtPPC2; Short=PEPC 2; Short=PEPCase 2; EC=4.1.1.31;	SubName: Full=Phosphoenolpyruvate carboxylase {ECO:0000313|EMBL:AIF35250.1}; Flags: Fragment;	--	GO:0048046,apoplast; GO:0009507,chloroplast; GO:0005829,cytosol; GO:0005886,plasma membrane; GO:0009506,plasmodesma; GO:0008964,phosphoenolpyruvate carboxylase activity; GO:0015977,carbon fixation; GO:0048366,leaf development; GO:0015979,photosynthesis; GO:0006099,tricarboxylic acid cycle	Phosphoenolpyruvate carboxylase
Cluster-864.78417	85.4133	3.84333	2.31014	2.98705e-31	up	K02936 large subunit ribosomal protein L7Ae | (RefSeq) uncharacterized protein LOC108459204 (A)	uncharacterized protein LOC110805314 [Spinacia oleracea]	--	SubName: Full=Uncharacterized protein {ECO:0000313|EMBL:KNA12922.1};	--	--	Protein of unknown function (DUF760)
Cluster-864.80412	0.243333	2190.82	-15.3164	3.05975e-31	down	--	--	--	SubName: Full=Putative ovule protein {ECO:0000313|EMBL:JAP38365.1};	--	GO:0005524,ATP binding; GO:0008174,mRNA methyltransferase activity; GO:0003723,RNA binding; GO:0003968,RNA-directed 5'-3' RNA polymerase activity; GO:0006396,RNA processing; GO:0006351,transcription, DNA-templated; GO:0039694,viral RNA genome replication	--
Cluster-864.80027	2472.72	13746	-4.42899	3.17472e-31	down	--	--	--	SubName: Full=Putative 24K protein-like {ECO:0000313|EMBL:JAP15095.1}; Flags: Fragment;	--	GO:0005524,ATP binding	--
Cluster-864.76894	0.0433333	14.8833	-10.6825	3.19202e-31	down	--	unnamed protein product [Coffea canephora]	--	SubName: Full=Uncharacterized protein {ECO:0000313|EMBL:CDO99450.1};	--	GO:0046872,metal ion binding; GO:0030001,metal ion transport	Heavy-metal-associated domain
Cluster-864.67797	447.383	0.396667	8.00033	3.79548e-31	up	--	hypothetical protein BVRB_4g090120 [Beta vulgaris subsp. vulgaris]	--	SubName: Full=uncharacterized protein LOC107787731 {ECO:0000313|RefSeq:XP_016464829.1};	--	--	--
Cluster-864.97972	6.16333	14514	-13.3612	3.82967e-31	down	--	--	--	SubName: Full=Putative ovule protein {ECO:0000313|EMBL:JAP38366.1};	--	GO:0005524,ATP binding; GO:0008174,mRNA methyltransferase activity; GO:0003723,RNA binding; GO:0003968,RNA-directed 5'-3' RNA polymerase activity; GO:0006396,RNA processing; GO:0006351,transcription, DNA-templated; GO:0039694,viral RNA genome replication	--
Cluster-864.81135	0.25	403.42	-12.626	4.64691e-31	down	--	--	--	--	--	--	--
Cluster-864.83392	146.353	6.82667	2.26603	4.90753e-31	up	K06995 uncharacterized protein | (RefSeq) hypothetical protein (A)	uncharacterized protein LOC110798943 [Spinacia oleracea]	--	SubName: Full=Uncharacterized protein {ECO:0000313|EMBL:KNA10012.1};	--	--	Cupin domain
Cluster-864.86098	0.853333	220.217	-10.0065	5.02463e-31	down	--	--	--	--	--	--	--
Cluster-864.63012	0.706667	17.3533	-6.76594	7.33027e-31	down	K01956 carbamoyl-phosphate synthase small subunit [EC:6.3.5.5] | (RefSeq) hypothetical protein (A)	chaperone protein dnaJ 11, chloroplastic [Prunus persica]	RecName: Full=Chaperone protein dnaJ 11, chloroplastic; Short=AtDjC11; Short=AtJ11; Flags: Precursor;	SubName: Full=Uncharacterized protein {ECO:0000313|EMBL:EMJ07301.1};	Molecular chaperone (DnaJ superfamily)	GO:0009507,chloroplast; GO:0009570,chloroplast stroma; GO:0005634,nucleus; GO:0009536,plastid	DnaJ domain
Cluster-864.47092	0.09	5.31	-7.9557	7.40094e-31	down	K15400 omega-hydroxypalmitate O-feruloyl transferase [EC:2.3.1.188] | (RefSeq) omega-hydroxypalmitate O-feruloyl transferase-like (A)	omega-hydroxypalmitate O-feruloyl transferase-like [Chenopodium quinoa]	RecName: Full=Omega-hydroxypalmitate O-feruloyl transferase; EC=2.3.1.188; AltName: Full=Omega-hydroxyacid hydroxycinnamoyltransferase; AltName: Full=Protein ALIPHATIC SUBERIN FERULOYL TRANSFERASE;	SubName: Full=Uncharacterized protein {ECO:0000313|EMBL:KNA08583.1};	--	GO:0050734,hydroxycinnamoyltransferase activity; GO:0102406,omega-hydroxypalmitate O-sinapoyl transferase activity; GO:0052325,cell wall pectin biosynthetic process; GO:0010345,suberin biosynthetic process	Transferase family
Cluster-864.81929	0	943.48	-14.7803	7.57696e-31	down	--	--	--	SubName: Full=Putative 8K protein-like {ECO:0000313|EMBL:JAP09215.1}; Flags: Fragment;	--	GO:0016021,integral component of membrane	--
Cluster-864.81257	0.483333	2.32	-4.48082	8.40623e-31	down	K05277 leucoanthocyanidin dioxygenase [EC:1.14.11.19] | (RefSeq) leucoanthocyanidin dioxygenase-like (A)	PREDICTED: protein SRG1-like [Juglans regia]	RecName: Full=Protein SRG1; Short=AtSRG1; AltName: Full=Protein SENESCENCE-RELATED GENE 1;	SubName: Full=protein SRG1-like {ECO:0000313|RefSeq:XP_018839931.1};	Iron/ascorbate family oxidoreductases	GO:0046872,metal ion binding; GO:0016682,oxidoreductase activity, acting on diphenols and related substances as donors, oxygen as acceptor; GO:0010150,leaf senescence	non-haem dioxygenase in morphine synthesis N-terminal
Cluster-864.111895	0.813333	3.02333	-4.10191	8.43136e-31	down	K03265 peptide chain release factor subunit 1 | (RefSeq) eukaryotic peptide chain release factor subunit 1-3 (A)	Peptide chain release factor eRF1/aRF1 [Corchorus olitorius]	RecName: Full=Eukaryotic peptide chain release factor subunit 1-3; Short=Eukaryotic release factor 1-3; Short=eRF1-3; AltName: Full=Omnipotent suppressor protein 1 homolog 3; Short=SUP1 homolog 3;	SubName: Full=Peptide chain release factor eRF1/aRF1 {ECO:0000313|EMBL:OMO99264.1};	Peptide chain release factor 1 (eRF1)	GO:0005737,cytoplasm; GO:0003747,translation release factor activity; GO:0040008,regulation of growth; GO:0006415,translational termination	Bacterial archaeo-eukaryotic release factor family 10
Cluster-864.81040	0.00666667	2084.89	-14.9964	9.01302e-31	down	--	--	--	SubName: Full=Putative RNA-dependent RNA polymerase-like {ECO:0000313|EMBL:JAP37078.1}; Flags: Fragment;	--	GO:0005524,ATP binding; GO:0008174,mRNA methyltransferase activity; GO:0003723,RNA binding; GO:0003968,RNA-directed 5'-3' RNA polymerase activity; GO:0006396,RNA processing	--
Cluster-864.93112	1.69667	11.6067	-4.88786	9.48431e-31	down	K21396 ATP-binding cassette, subfamily G (WHITE), eye pigment precursor transporter | (RefSeq) ABC transporter G family member 41-like (A)	pleiotropic drug resistance protein 1-like [Chenopodium quinoa]	RecName: Full=Pleiotropic drug resistance protein 1; AltName: Full=NtPDR1;	SubName: Full=Uncharacterized protein {ECO:0000313|EMBL:KNA08910.1};	Pleiotropic drug resistance proteins (PDR1-15), ABC superfamily	GO:0016021,integral component of membrane; GO:0005524,ATP binding; GO:0016887,ATPase activity	ABC-2 type transporter
Cluster-864.84169	4.53333	18.6	-4.128	9.67084e-31	down	K22849 diacylglycerol O-acyltransferase 3, plant [EC:2.3.1.20] | (RefSeq) uncharacterized LOC104906934 (A)	hypothetical protein BVRB_3g070210 [Beta vulgaris subsp. vulgaris]	RecName: Full=Diacylglycerol O-acyltransferase 3, cytosolic {ECO:0000305}; Short=AtDGAT3 {ECO:0000303|PubMed:22760209}; EC=2.3.1.20 {ECO:0000305|PubMed:22760209};	SubName: Full=Uncharacterized protein {ECO:0000313|EMBL:KMS98623.1};	--	GO:0005829,cytosol; GO:0004144,diacylglycerol O-acyltransferase activity; GO:0006071,glycerol metabolic process; GO:0019432,triglyceride biosynthetic process	Thioredoxin-like [2Fe-2S] ferredoxin
Cluster-864.96082	62.0933	1.21	3.49729	9.93301e-31	up	K22762 desumoylating isopeptidase 1 [EC:3.4.-.-] | (RefSeq) desumoylating isopeptidase 1 (A)	PREDICTED: desumoylating isopeptidase 1 [Beta vulgaris subsp. vulgaris]	RecName: Full=DeSI-like protein At4g17486; EC=3.4.-.-;	SubName: Full=Uncharacterized protein {ECO:0000313|EMBL:KDP26396.1};	Uncharacterized conserved protein	GO:0008233,peptidase activity	PPPDE putative peptidase domain
Cluster-11890.0	0.29	4.49	-6.14581	1.20175e-30	down	K17098 annexin D | (RefSeq) annexin D5-like (A)	annexin D5-like [Chenopodium quinoa]	RecName: Full=Annexin D5; AltName: Full=AnnAt5;	RecName: Full=Annexin {ECO:0000256|RuleBase:RU003540};	Annexin	GO:0051015,actin filament binding; GO:0005509,calcium ion binding; GO:0005544,calcium-dependent phospholipid binding; GO:0005543,phospholipid binding; GO:0009555,pollen development; GO:0009846,pollen germination; GO:0009860,pollen tube growth; GO:0009409,response to cold; GO:0009408,response to heat; GO:0009639,response to red or far red light; GO:0009651,response to salt stress; GO:0009414,respo…	Uncharacterized protein conserved in bacteria (DUF2312)
Cluster-864.21606	0.636667	12.4667	-6.54503	1.28323e-30	down	K00434 L-ascorbate peroxidase [EC:1.11.1.11] | (RefSeq) L-ascorbate peroxidase 3, peroxisomal-like (A)	PREDICTED: L-ascorbate peroxidase 3, peroxisomal-like [Beta vulgaris subsp. vulgaris]	RecName: Full=L-ascorbate peroxidase 5, peroxisomal; Short=AtAPx04; EC=1.11.1.11; Flags: Precursor;	SubName: Full=Uncharacterized protein {ECO:0000313|EMBL:KNA18297.1};	--	GO:0009507,chloroplast; GO:0016021,integral component of membrane; GO:0005778,peroxisomal membrane; GO:0004130,cytochrome-c peroxidase activity; GO:0020037,heme binding; GO:0016688,L-ascorbate peroxidase activity; GO:0046872,metal ion binding; GO:0034599,cellular response to oxidative stress; GO:0042744,hydrogen peroxide catabolic process; GO:0000302,response to reactive oxygen species	Peroxidase
Cluster-864.81581	43607.5	4.53333	11.6084	1.38106e-30	up	--	--	--	--	--	--	--
Cluster-864.80572	0	4333.62	-14.6482	1.56514e-30	down	--	--	--	--	--	--	--
Cluster-864.81179	0.0933333	179.397	-12.5132	1.64811e-30	down	K01915 glutamine synthetase [EC:6.3.1.2] | (RefSeq) glutamine synthetase nodule isozyme-like (A)	putative glutamine synthetase cytosolic isozyme1, partial [Elaeis guineensis]	RecName: Full=Glutamine synthetase root isozyme 3; EC=6.3.1.2; AltName: Full=GS112; AltName: Full=Glutamate--ammonia ligase;	SubName: Full=Putative glutamine synthetase cytosolic isozyme1 {ECO:0000313|EMBL:AEQ94140.1}; Flags: Fragment;	Glutamine synthetase	GO:0005737,cytoplasm; GO:0005524,ATP binding; GO:0004356,glutamate-ammonia ligase activity; GO:0006542,glutamine biosynthetic process	--
Cluster-864.85498	66.8567	1.05333	3.81045	1.64811e-30	up	K22376 E3 ubiquitin-protein ligase KCMF1 [EC:2.3.2.27] | (RefSeq) protein DEHYDRATION-INDUCED 19 homolog 4-like (A)	protein DEHYDRATION-INDUCED 19 homolog 4-like [Chenopodium quinoa]	RecName: Full=Protein DEHYDRATION-INDUCED 19 homolog 7; Short=AtDi19-7; AltName: Full=Protein HYPERSENSITIVE TO RED AND BLUE 1;	SubName: Full=Uncharacterized protein {ECO:0000313|EMBL:KNA11766.1};	--	GO:0005634,nucleus; GO:0009785,blue light signaling pathway; GO:0010161,red light signaling pathway	Prokaryotic RING finger family 4
Cluster-864.134267	0.0866667	17.7533	-10.0862	1.69423e-30	down	K02873 large subunit ribosomal protein L13e | (RefSeq) 60S ribosomal protein L13-1 (A)	hypothetical protein CDL15_Pgr023890 [Punica granatum]	RecName: Full=60S ribosomal protein L13-2; AltName: Full=Cold-induced protein C24B;	RecName: Full=60S ribosomal protein L13 {ECO:0000256|RuleBase:RU000572};	60S Ribosomal protein L13	GO:0005840,ribosome; GO:0003735,structural constituent of ribosome; GO:0006412,translation	Ribosomal protein L13e
Cluster-864.71813	247.193	2.07	4.75251	1.91345e-30	up	--	--	--	--	--	--	--
Cluster-864.82704	0.533333	877.473	-12.6688	2.83709e-30	down	--	--	--	SubName: Full=Putative coat protein-like {ECO:0000313|EMBL:JAP14548.1}; Flags: Fragment;	--	GO:0019028,viral capsid; GO:0005198,structural molecule activity	--
Cluster-864.75416	1.48333	5.56333	-4.11543	2.98873e-30	down	K09286 EREBP-like factor | (RefSeq) ethylene-responsive transcription factor 2 (A)	AP2-related transcription factor [Mesembryanthemum crystallinum]	RecName: Full=Ethylene-responsive transcription factor 2; Short=NsERF2; AltName: Full=Ethylene-responsive element-binding factor 2; Short=EREBP-2;	SubName: Full=AP2-related transcription factor {ECO:0000313|EMBL:AAF63205.1}; SubName: Full=Ethylene responsive protein {ECO:0000313|EMBL:AAP80810.1};	--	GO:0005634,nucleus; GO:0003677,DNA binding; GO:0003700,DNA-binding transcription factor activity; GO:0006952,defense response; GO:0009873,ethylene-activated signaling pathway; GO:0006351,transcription, DNA-templated	AP2 domain
Cluster-864.100587	37.6133	0.203333	5.30028	3.48378e-30	up	K01369 legumain [EC:3.4.22.34] | (RefSeq) vacuolar-processing enzyme-like (A)	vacuolar-processing enzyme-like [Chenopodium quinoa]	RecName: Full=Vacuolar-processing enzyme; Short=VPE; EC=3.4.22.-; Flags: Precursor;	SubName: Full=Uncharacterized protein {ECO:0000313|EMBL:KNA12291.1};	Asparaginyl peptidases	GO:0008234,cysteine-type peptidase activity	Peptidase C13 family
Cluster-864.81298	0.0766667	103.57	-12.4081	3.78358e-30	down	--	dehydrin-like protein, partial [Leuchtenbergia principis]	--	SubName: Full=Dehydrin-like protein {ECO:0000313|EMBL:AKC92527.1}; Flags: Fragment;	--	GO:0006950,response to stress; GO:0009415,response to water	Dehydrin
Cluster-864.89134	0.976667	6.77667	-5.03037	4.16042e-30	down	K03262 translation initiation factor 5 | (RefSeq) eukaryotic translation initiation factor 5 (A)	PREDICTED: eukaryotic translation initiation factor 5 [Beta vulgaris subsp. vulgaris]	RecName: Full=Probable eukaryotic translation initiation factor 5-2; Short=eIF-5 2;	SubName: Full=Uncharacterized protein {ECO:0000313|EMBL:KNA22469.1};	Translation initiation factor 5 (eIF-5)	GO:0005737,cytoplasm; GO:0005634,nucleus; GO:0005525,GTP binding; GO:0003743,translation initiation factor activity	eIF4-gamma/eIF5/eIF2-epsilon
Cluster-864.93043	1.78667	26.9767	-6.0877	4.95524e-30	down	K17500 integrin-linked kinase-associated serine/threonine phosphatase 2C [EC:3.1.3.16] | (RefSeq) WAT1-related protein At3g18200-like (A)	hypothetical protein SOVF_077790 [Spinacia oleracea]	RecName: Full=WAT1-related protein At4g30420;	RecName: Full=WAT1-related protein {ECO:0000256|RuleBase:RU363077};	--	GO:0016021,integral component of membrane; GO:0005886,plasma membrane; GO:0022857,transmembrane transporter activity	EamA-like transporter family
Cluster-864.93521	103.777	1.24	4.23365	6.10181e-30	up	K22419 Delta4-3-oxosteroid 5beta-reductase [EC:1.3.1.3] | (RefSeq) 3-oxo-Delta(4,5)-steroid 5-beta-reductase-like (A)	PREDICTED: 3-oxo-Delta(4,5)-steroid 5-beta-reductase-like [Beta vulgaris subsp. vulgaris]	RecName: Full=Iridoid synthase; EC=1.3.1.99;	SubName: Full=Uncharacterized protein {ECO:0000313|EMBL:KNA02805.1};	--	GO:0005829,cytosol; GO:0042802,identical protein binding; GO:0016628,oxidoreductase activity, acting on the CH-CH group of donors, NAD or NADP as acceptor; GO:0042803,protein homodimerization activity; GO:0016099,monoterpenoid biosynthetic process	NAD dependent epimerase/dehydratase family
Cluster-864.55458	113.5	0.7	5.13081	6.6341e-30	up	K09512 DnaJ homolog subfamily B member 6 | (RefSeq) dnaJ homolog subfamily B member 3 (A)	dnaJ homolog subfamily B member 7-like isoform X2 [Chenopodium quinoa]	RecName: Full=DnaJ protein P58IPK homolog A {ECO:0000305}; Short=OsP58A {ECO:0000303|PubMed:24153418}; AltName: Full=Chaperone protein dnaJ C16 {ECO:0000305}; Short=OsDjC16 {ECO:0000303|PubMed:23160806}; Flags: Precursor;	SubName: Full=Uncharacterized protein {ECO:0000313|EMBL:KNA20462.1};	Molecular chaperone (DnaJ superfamily)	GO:0005788,endoplasmic reticulum lumen	DnaJ domain
Cluster-864.80187	1342.98	3446.35	-3.43338	6.6341e-30	down	--	--	--	SubName: Full=Putative ovule protein {ECO:0000313|EMBL:JAP35784.1};	--	GO:0008174,mRNA methyltransferase activity; GO:0003723,RNA binding; GO:0006396,RNA processing	--
Cluster-864.113462	67.7767	2.42333	2.61767	7.07416e-30	up	K05894 12-oxophytodienoic acid reductase [EC:1.3.1.42] | (RefSeq) 12-oxophytodienoate reductase 3-like (A)	12-oxophytodienoate reductase 3-like [Chenopodium quinoa]	RecName: Full=12-oxophytodienoate reductase 3; EC=1.3.1.42; AltName: Full=12-oxophytodienoate-10,11-reductase 3; Short=OPDA-reductase 3; AltName: Full=LeOPR3;	SubName: Full=Uncharacterized protein {ECO:0000313|EMBL:KNA04621.1};	NADH:flavin oxidoreductase/12-oxophytodienoate reductase	GO:0005622,intracellular; GO:0005777,peroxisome; GO:0016629,12-oxophytodienoate reductase activity; GO:0010181,FMN binding; GO:0042802,identical protein binding; GO:0009695,jasmonic acid biosynthetic process; GO:0055114,oxidation-reduction process; GO:0031408,oxylipin biosynthetic process	NADH:flavin oxidoreductase / NADH oxidase family
Cluster-864.98096	0	530.487	-14.632	7.30877e-30	down	--	--	--	SubName: Full=Putative ovule protein {ECO:0000313|EMBL:JAP38366.1};	--	GO:0005524,ATP binding; GO:0008174,mRNA methyltransferase activity; GO:0003723,RNA binding; GO:0003968,RNA-directed 5'-3' RNA polymerase activity; GO:0006396,RNA processing; GO:0006351,transcription, DNA-templated; GO:0039694,viral RNA genome replication	--
Cluster-864.93000	0.61	381.603	-11.1043	7.60558e-30	down	--	--	--	--	--	--	--
Cluster-864.81524	2.83333	1206.77	-10.4794	7.69869e-30	down	--	--	--	SubName: Full=Putative ovule protein {ECO:0000313|EMBL:JAP38366.1};	--	GO:0005524,ATP binding; GO:0008174,mRNA methyltransferase activity; GO:0003723,RNA binding; GO:0003968,RNA-directed 5'-3' RNA polymerase activity; GO:0006396,RNA processing; GO:0006351,transcription, DNA-templated; GO:0039694,viral RNA genome replication	--
Cluster-864.73055	10811.9	0	14.7705	8.07199e-30	up	--	--	--	SubName: Full=Putative coat protein-like {ECO:0000313|EMBL:JAP14548.1}; Flags: Fragment;	--	GO:0019028,viral capsid; GO:0005198,structural molecule activity	--
Cluster-864.73151	4.83333	34.6933	-4.94679	1.0596e-29	down	--	--	--	--	--	--	--
Cluster-864.82371	13.9067	681.827	-7.52898	1.10491e-29	down	--	--	--	--	--	--	--
Cluster-864.82017	0.396667	67.2833	-9.44284	1.11287e-29	down	--	--	--	SubName: Full=Putative 25 kDa protein-like {ECO:0000313|EMBL:JAP25322.1}; SubName: Full=Putative ovule protein {ECO:0000313|EMBL:JAP14710.1}; Flags: Fragment;	--	GO:0005524,ATP binding	--
Cluster-864.103647	90.5467	1.45	3.83578	1.40194e-29	up	K09481 protein transport protein SEC61 subunit beta | (RefSeq) protein transport protein Sec61 subunit beta (A)	PREDICTED: protein transport protein Sec61 subunit beta [Beta vulgaris subsp. vulgaris]	RecName: Full=Protein transport protein Sec61 subunit beta;	RecName: Full=Protein transport protein Sec61 subunit beta {ECO:0000256|PIRNR:PIRNR006398};	Sec61 protein translocation complex, beta subunit	GO:0005789,endoplasmic reticulum membrane; GO:0031205,endoplasmic reticulum Sec complex; GO:0016021,integral component of membrane; GO:0005784,Sec61 translocon complex; GO:0005086,ARF guanyl-nucleotide exchange factor activity; GO:0031204,posttranslational protein targeting to membrane, translocation; GO:0006616,SRP-dependent cotranslational protein targeting to membrane, translocation	Sec61beta family
Cluster-864.82672	8.84667	19.6667	-3.29271	1.47267e-29	down	K05765 cofilin | (RefSeq) actin-depolymerizing factor 2-like isoform X1 (A)	actin-depolymerizing factor 2-like isoform X1 [Manihot esculenta]	RecName: Full=Actin-depolymerizing factor 2; Short=ADF-2;	SubName: Full=Uncharacterized protein {ECO:0000313|EMBL:OAY43554.1};	Actin depolymerizing factor	GO:0015629,actin cytoskeleton; GO:0003779,actin binding; GO:0030042,actin filament depolymerization	Cofilin/tropomyosin-type actin-binding protein
Cluster-864.87888	135.8	3.02	3.34796	1.6953e-29	up	K02109 F-type H+-transporting ATPase subunit b | (RefSeq) ATP synthase subunit b', chloroplastic-like (A)	ATP synthase subunit b', chloroplastic-like [Chenopodium quinoa]	RecName: Full=ATP synthase subunit b', chloroplastic; AltName: Full=ATP synthase F(0) sector subunit b'; AltName: Full=ATPase subunit II; Flags: Precursor;	SubName: Full=Uncharacterized protein {ECO:0000313|EMBL:KMS95052.1};	--	GO:0009535,chloroplast thylakoid membrane; GO:0016021,integral component of membrane; GO:0045263,proton-transporting ATP synthase complex, coupling factor F(o); GO:0005524,ATP binding; GO:0015078,proton transmembrane transporter activity; GO:0015986,ATP synthesis coupled proton transport	Apolipoprotein A1/A4/E domain
Cluster-864.119108	0.27	11.29	-7.54342	1.80919e-29	down	K21371 crocetin glucosyltransferase [EC:2.4.1.271] | (RefSeq) crocetin glucosyltransferase, chloroplastic-like (A)	crocetin glucosyltransferase, chloroplastic-like [Spinacia oleracea]	RecName: Full=Crocetin glucosyltransferase, chloroplastic; EC=2.4.1.271; AltName: Full=UDP-glucose glucosyltransferase 1; Short=GjUGT1; AltName: Full=UDP-glycosyltransferase 75L6; Flags: Precursor;	RecName: Full=Glycosyltransferase {ECO:0000256|RuleBase:RU362057}; EC=2.4.1.- {ECO:0000256|RuleBase:RU362057};	UDP-glucuronosyl and UDP-glucosyl transferase	GO:0009507,chloroplast; GO:0016758,transferase activity, transferring hexosyl groups; GO:0008152,metabolic process	UDP-glucoronosyl and UDP-glucosyl transferase
Cluster-864.83410	73.8267	0.373333	5.42781	1.83472e-29	up	K13448 calcium-binding protein CML | (RefSeq) probable calcium-binding protein CML50 (A)	BAG family molecular chaperone regulator 6 [Chenopodium quinoa]	RecName: Full=BAG family molecular chaperone regulator 6 {ECO:0000303|Ref.3}; AltName: Full=Bcl-2-associated athanogene 6 {ECO:0000303|Ref.3}; AltName: Full=CaM-binding protein 1 {ECO:0000303|PubMed:16003391}; Contains: RecName: Full=Cleaved BAG6 {ECO:0000303|PubMed:26739014};	SubName: Full=Uncharacterized protein {ECO:0000313|EMBL:KNA08441.1};	--	GO:0009506,plasmodesma; GO:0005516,calmodulin binding; GO:0051087,chaperone binding; GO:0006914,autophagy; GO:0050832,defense response to fungus; GO:0009817,defense response to fungus, incompatible interaction; GO:0012502,induction of programmed cell death; GO:0010508,positive regulation of autophagy; GO:0006457,protein folding; GO:0009408,response to heat; GO:0009644,response to high light inten…	IQ calmodulin-binding motif
Cluster-864.63912	359.757	9.13667	3.15042	2.27314e-29	up	--	PREDICTED: universal stress protein A-like protein [Beta vulgaris subsp. vulgaris]	RecName: Full=Universal stress protein A-like protein;	SubName: Full=Uncharacterized protein {ECO:0000313|EMBL:KNA24883.1};	--	GO:0005886,plasma membrane; GO:0016208,AMP binding; GO:0006950,response to stress	Universal stress protein family
Cluster-864.51186	217.407	3.92667	3.65013	2.37847e-29	up	K04565 superoxide dismutase, Cu-Zn family [EC:1.15.1.1] | (RefSeq) superoxide dismutase [Cu-Zn] (A)	superoxide dismutase [Cu-Zn]	RecName: Full=Superoxide dismutase [Cu-Zn]; EC=1.15.1.1;	RecName: Full=Superoxide dismutase [Cu-Zn] {ECO:0000256|RuleBase:RU000393}; EC=1.15.1.1 {ECO:0000256|RuleBase:RU000393};	Cu2+/Zn2+ superoxide dismutase SOD1	GO:0005737,cytoplasm; GO:0046872,metal ion binding; GO:0004784,superoxide dismutase activity	Copper/zinc superoxide dismutase (SODC)
Cluster-864.109305	12.6933	53.8667	-4.16143	2.47019e-29	down	--	--	--	--	--	--	--
Cluster-864.68588	8.92667	26.28	-3.6505	2.47145e-29	down	K07513 acetyl-CoA acyltransferase 1 [EC:2.3.1.16] | (RefSeq) 3-ketoacyl-CoA thiolase 2, peroxisomal (A)	3-ketoacyl-CoA thiolase 2, peroxisomal [Chenopodium quinoa]	RecName: Full=3-ketoacyl-CoA thiolase 2, peroxisomal; EC=2.3.1.16; AltName: Full=Acetyl-CoA acyltransferase 2; AltName: Full=Beta-ketothiolase 2; AltName: Full=Peroxisomal 3-oxoacyl-CoA thiolase 2; AltName: Full=Peroxisome defective protein 1; Flags: Precursor;	SubName: Full=mRNA, clone: RTFL01-29-J22 {ECO:0000313|EMBL:BAJ34444.1};	3-oxoacyl CoA thiolase	GO:0009507,chloroplast; GO:0009514,glyoxysome; GO:0016020,membrane; GO:0005739,mitochondrion; GO:0005730,nucleolus; GO:0005777,peroxisome; GO:0005774,vacuolar membrane; GO:0003988,acetyl-CoA C-acyltransferase activity; GO:0006635,fatty acid beta-oxidation; GO:0010111,glyoxysome organization; GO:0009695,jasmonic acid biosynthetic process; GO:0031408,oxylipin biosynthetic process; GO:0009789,positi…	Thiolase, C-terminal domain
Cluster-864.97048	1.17667	4.87333	-4.24064	2.56514e-29	down	K04733 interleukin-1 receptor-associated kinase 4 [EC:2.7.11.1] | (RefSeq) putative receptor-like protein kinase At4g00960 isoform X1 (A)	PREDICTED: putative receptor-like protein kinase At4g00960 [Beta vulgaris subsp. vulgaris]	RecName: Full=Cysteine-rich receptor-like protein kinase 7; Short=Cysteine-rich RLK7; EC=2.7.11.-; Flags: Precursor;	SubName: Full=Uncharacterized protein {ECO:0000313|EMBL:PIA58482.1};	--	GO:0016021,integral component of membrane; GO:0005886,plasma membrane; GO:0005524,ATP binding; GO:0004672,protein kinase activity; GO:0004674,protein serine/threonine kinase activity; GO:0042742,defense response to bacterium; GO:0000302,response to reactive oxygen species	Protein kinase domain
Cluster-864.75707	32.47	0.06	6.92012	2.87138e-29	up	K03696 ATP-dependent Clp protease ATP-binding subunit ClpC | (RefSeq) ATP-dependent Clp protease ATP-binding subunit ClpA homolog CD4B, chloroplastic (A)	ATP-dependent Clp protease ATP-binding subunit ClpA homolog CD4B, chloroplastic [Chenopodium quinoa]	RecName: Full=ATP-dependent Clp protease ATP-binding subunit ClpA homolog CD4A, chloroplastic; Flags: Precursor;	SubName: Full=Uncharacterized protein {ECO:0000313|EMBL:KZM88582.1};	Chaperone HSP104 and related ATP-dependent Clp proteases	GO:0009507,chloroplast; GO:0005524,ATP binding; GO:0019538,protein metabolic process	Zeta toxin
Cluster-864.103613	1484.77	5.03667	6.07881	3.73397e-29	up	K13993 HSP20 family protein | (RefSeq) small heat shock protein, chloroplastic (A)	small heat shock protein, chloroplastic isoform X2 [Chenopodium quinoa]	RecName: Full=Small heat shock protein, chloroplastic; Flags: Precursor;	SubName: Full=Uncharacterized protein {ECO:0000313|EMBL:KNA13520.1};	Molecular chaperone (small heat-shock protein Hsp26/Hsp42)	GO:0009570,chloroplast stroma	HSP20-like domain found in ArsA
Cluster-864.80618	1.74333	9028.37	-14.1018	3.84984e-29	down	--	--	--	SubName: Full=Putative ovule protein {ECO:0000313|EMBL:JAP38366.1};	--	GO:0005524,ATP binding; GO:0008174,mRNA methyltransferase activity; GO:0003723,RNA binding; GO:0003968,RNA-directed 5'-3' RNA polymerase activity; GO:0006396,RNA processing; GO:0006351,transcription, DNA-templated; GO:0039694,viral RNA genome replication	--
Cluster-864.105329	115.65	1.29333	4.31754	4.09583e-29	up	--	--	--	--	--	--	--
Cluster-864.82457	3120.09	65.3767	3.83804	4.34902e-29	up	--	--	--	--	--	--	--
Cluster-864.111675	164.047	0.44	6.37049	4.56028e-29	up	K22145 transmembrane protein 18 | (RefSeq) transmembrane protein 18 (A)	transmembrane protein 18 [Spinacia oleracea]	--	SubName: Full=Uncharacterized protein {ECO:0000313|EMBL:KNA14688.1};	Anion exchanger adaptor protein Kanadaptin, contains FHA domain	GO:0016021,integral component of membrane	Transmembrane protein 18
Cluster-864.82409	0	1284.62	-14.2875	4.77686e-29	down	--	--	--	SubName: Full=Putative 24K protein-like {ECO:0000313|EMBL:JAP15095.1}; Flags: Fragment;	--	GO:0005524,ATP binding	--
Cluster-864.77450	0	54.67	-14.2285	5.33328e-29	down	K01363 cathepsin B [EC:3.4.22.1] | (RefSeq) cathepsin B-like protease 2 (A)	cathepsin B-like protease 2 [Spinacia oleracea]	RecName: Full=Cathepsin B-like protease 3 {ECO:0000305}; EC=3.4.22.- {ECO:0000305}; AltName: Full=Cathepsin B3 {ECO:0000305}; Short=AtCathB3 {ECO:0000303|PubMed:19453434}; Flags: Precursor;	SubName: Full=Uncharacterized protein {ECO:0000313|EMBL:OAY48801.1};	Cysteine proteinase Cathepsin L	GO:0005829,cytosol; GO:0005615,extracellular space; GO:0005764,lysosome; GO:0005773,vacuole; GO:0004197,cysteine-type endopeptidase activity; GO:0006952,defense response; GO:0051603,proteolysis involved in cellular protein catabolic process; GO:0050790,regulation of catalytic activity	Peptidase family C1 propeptide
Cluster-864.104195	196.967	0.996667	5.41312	6.07301e-29	up	K09872 aquaporin PIP | (RefSeq) probable aquaporin PIP2-8 (A)	PREDICTED: probable aquaporin PIP2-8 [Juglans regia]	RecName: Full=Aquaporin PIP-type;	SubName: Full=probable aquaporin PIP2-8 {ECO:0000313|RefSeq:XP_018823826.1};	Aquaporin (major intrinsic protein family)	GO:0016021,integral component of membrane; GO:0015267,channel activity	Major intrinsic protein
Cluster-864.105058	0.116667	251.1	-13.3004	6.09036e-29	down	--	hypothetical protein BVRB_5g115780 [Beta vulgaris subsp. vulgaris]	RecName: Full=Defensin-like protein; AltName: Full=Gamma-thionin homolog; Flags: Precursor;	SubName: Full=Uncharacterized protein {ECO:0000313|EMBL:KNA14731.1};	--	GO:0005576,extracellular region; GO:0050832,defense response to fungus; GO:0031640,killing of cells of other organism	Gamma-thionin family
Cluster-864.164065	0.103333	2.75	-7.00198	7.51613e-29	down	K09843 (+)-abscisic acid 8'-hydroxylase [EC:1.14.13.93] | (RefSeq) abscisic acid 8'-hydroxylase 1-like (A)	PREDICTED: abscisic acid 8'-hydroxylase 1-like [Beta vulgaris subsp. vulgaris]	RecName: Full=Abscisic acid 8'-hydroxylase 1; Short=ABA 8'-hydroxylase 1; EC=1.14.13.93; AltName: Full=Cytochrome P450 707A1;	SubName: Full=Uncharacterized protein {ECO:0000313|EMBL:KNA20889.1};	Cytochrome P450 CYP4/CYP19/CYP26 subfamilies	GO:0016021,integral component of membrane; GO:0010295,(+)-abscisic acid 8'-hydroxylase activity; GO:0020037,heme binding; GO:0005506,iron ion binding; GO:0046345,abscisic acid catabolic process; GO:0016132,brassinosteroid biosynthetic process; GO:0010268,brassinosteroid homeostasis; GO:0016125,sterol metabolic process	Cytochrome P450
Cluster-864.50473	334.65	6.57667	3.57932	8.07932e-29	up	--	--	--	--	--	--	--
Cluster-864.113576	1658.11	51.9733	2.88916	8.49334e-29	up	K00128 aldehyde dehydrogenase (NAD+) [EC:1.2.1.3] | (RefSeq) aldehyde dehydrogenase 5, mitochondrial-like (A)	translationally-controlled tumor protein homolog [Chenopodium quinoa]	RecName: Full=Translationally-controlled tumor protein homolog; Short=TCTP; AltName: Full=HTP;	SubName: Full=Translationally controlled tumor-like protein {ECO:0000313|EMBL:ABI84255.1};	Microtubule-binding protein (translationally controlled tumor protein)	GO:0005737,cytoplasm	Translationally controlled tumour protein
Cluster-864.125830	44.6933	0.78	3.63193	8.54412e-29	up	K08057 calreticulin | (RefSeq) calreticulin-3 (A)	calreticulin-3-like isoform X2 [Chenopodium quinoa]	RecName: Full=Calreticulin-3; AltName: Full=Protein PRIORITY IN SWEET LIFE 1; Flags: Precursor;	SubName: Full=Uncharacterized protein {ECO:0000313|EMBL:KNA17389.1}; Flags: Fragment;	Calreticulin	GO:0005783,endoplasmic reticulum; GO:0005788,endoplasmic reticulum lumen; GO:0005789,endoplasmic reticulum membrane; GO:0005509,calcium ion binding; GO:0030246,carbohydrate binding; GO:0051082,unfolded protein binding; GO:0046283,anthocyanin-containing compound metabolic process; GO:0010204,defense response signaling pathway, resistance gene-independent; GO:0042742,defense response to bacterium; …	Calreticulin family
Cluster-864.82634	5578.78	6.22	7.81378	9.08454e-29	up	K13993 HSP20 family protein | (RefSeq) 17.8 kDa class I heat shock protein-like (A)	17.8 kDa class I heat shock protein-like [Spinacia oleracea]	RecName: Full=18.2 kDa class I heat shock protein;	SubName: Full=Uncharacterized protein {ECO:0000313|EMBL:KNA25886.1};	Molecular chaperone (small heat-shock protein Hsp26/Hsp42)	GO:0005737,cytoplasm	--
Cluster-864.58881	1547.55	1.07667	8.44662	9.66603e-29	up	K13993 HSP20 family protein | (RefSeq) 18.3 kDa class I heat shock protein (A)	18.3 kDa class I heat shock protein [Chenopodium quinoa]	RecName: Full=18.3 kDa class I heat shock protein; AltName: Full=HSP 18.3;	SubName: Full=16.9 kDa class I heat shock protein 1 {ECO:0000313|EMBL:ACG40361.1};	Molecular chaperone (small heat-shock protein Hsp26/Hsp42)	GO:0005737,cytoplasm	CS domain
Cluster-864.78808	61.71	0.0466667	8.21379	1.19574e-28	up	K12135 zinc finger protein CONSTANS | (RefSeq) hypothetical protein (A)	zinc finger protein CONSTANS-LIKE 4 [Spinacia oleracea]	RecName: Full=Zinc finger protein CONSTANS-LIKE 4;	SubName: Full=Uncharacterized protein {ECO:0000313|EMBL:KNA23165.1};	GATA-4/5/6 transcription factors	GO:0005634,nucleus; GO:0008270,zinc ion binding; GO:0009909,regulation of flower development; GO:0009416,response to light stimulus	Cytoplasmic polyadenylation element-binding protein ZZ domain
Cluster-864.87740	3.33333	6.92333	-3.22372	1.19574e-28	down	K05658 ATP-binding cassette, subfamily B (MDR/TAP), member 1 [EC:3.6.3.44] | (RefSeq) ABC transporter B family member 11 (A)	multidrug resistance 16 [Sesuvium portulacastrum]	RecName: Full=ABC transporter B family member 11; Short=ABC transporter ABCB.11; Short=AtABCB11; AltName: Full=Multidrug resistance protein 8; AltName: Full=P-glycoprotein 11;	SubName: Full=Multidrug resistance 16 {ECO:0000313|EMBL:ASM90198.1};	Multidrug/pheromone exporter, ABC superfamily	GO:0016021,integral component of membrane; GO:0005886,plasma membrane; GO:0009506,plasmodesma; GO:0005524,ATP binding; GO:0042626,ATPase activity, coupled to transmembrane movement of substances; GO:0010329,auxin efflux transmembrane transporter activity; GO:0010540,basipetal auxin transport	RsgA GTPase
Cluster-864.83888	996.28	26.8967	3.04096	1.22503e-28	up	K03113 translation initiation factor 1 | (RefSeq) protein translation factor SUI1 homolog (A)	SUI1 A protein [Opuntia streptacantha]	RecName: Full=Protein translation factor SUI1 homolog;	SubName: Full=SUI1 A protein {ECO:0000313|EMBL:ABY75806.1};	Translation initiation factor 1 (eIF-1/SUI1)	GO:0003743,translation initiation factor activity; GO:0006417,regulation of translation	Translation initiation factor SUI1
Cluster-864.109210	5.78	86.8033	-6.07944	1.40417e-28	down	--	--	--	--	--	--	--
Cluster-864.98070	17.22	63604.8	-14.016	1.41926e-28	down	--	--	--	SubName: Full=Putative ovule protein {ECO:0000313|EMBL:JAP38365.1};	--	GO:0005524,ATP binding; GO:0008174,mRNA methyltransferase activity; GO:0003723,RNA binding; GO:0003968,RNA-directed 5'-3' RNA polymerase activity; GO:0006396,RNA processing; GO:0006351,transcription, DNA-templated; GO:0039694,viral RNA genome replication	--
Cluster-864.72064	0.523333	2.96667	-4.63333	1.49869e-28	down	--	PREDICTED: uncharacterized protein LOC104902706 isoform X3 [Beta vulgaris subsp. vulgaris]	--	SubName: Full=Uncharacterized protein {ECO:0000313|EMBL:CBI19516.3};	--	--	--
Cluster-864.80378	0	8088.59	-14.6819	1.94869e-28	down	--	--	--	--	--	--	--
Cluster-864.88499	259.84	2.06	4.84186	2.09197e-28	up	K03113 translation initiation factor 1 | (RefSeq) protein translation factor SUI1 homolog (A)	SUI1 A protein [Opuntia streptacantha]	RecName: Full=Protein translation factor SUI1 homolog 2;	SubName: Full=SUI1 A protein {ECO:0000313|EMBL:ABY75806.1};	Translation initiation factor 1 (eIF-1/SUI1)	GO:0003743,translation initiation factor activity; GO:0006417,regulation of translation	--
Cluster-864.99723	0	251.49	-13.843	2.15847e-28	down	--	--	--	--	--	--	--
Cluster-864.80846	577.363	2678.47	-3.87693	2.23023e-28	down	--	--	--	--	--	--	--
Cluster-864.111534	0.683333	6.54333	-5.46671	2.31744e-28	down	K02699 photosystem I subunit XI | (RefSeq) photosystem I reaction center subunit XI, chloroplastic (A)	PREDICTED: photosystem I reaction center subunit XI, chloroplastic [Beta vulgaris subsp. vulgaris]	RecName: Full=Photosystem I reaction center subunit XI, chloroplastic; Short=PSI-L; AltName: Full=PSI subunit V; Flags: Precursor;	SubName: Full=Uncharacterized protein {ECO:0000313|EMBL:KCW48727.1};	--	GO:0009535,chloroplast thylakoid membrane; GO:0016021,integral component of membrane; GO:0009538,photosystem I reaction center; GO:0015979,photosynthesis	Photosystem I reaction centre subunit XI
Cluster-864.96955	195.127	0.28	7.2031	2.3764e-28	up	K08770 ubiquitin C | (RefSeq) polyubiquitin 11 (A)	hypothetical protein CRG98_014489 [Punica granatum]	RecName: Full=Polyubiquitin 11; Contains: RecName: Full=Ubiquitin; Flags: Precursor;	SubName: Full=Uncharacterized protein {ECO:0000313|EnsemblPlants:HORVU7Hr1G102840.10};	Ubiquitin and ubiquitin-like proteins	GO:0005737,cytoplasm; GO:0005634,nucleus; GO:0006511,ubiquitin-dependent protein catabolic process	UDP-glucose:Glycoprotein Glucosyltransferase
Cluster-864.80917	0.08	365.24	-14.0096	2.39891e-28	down	--	--	--	SubName: Full=Putative ovule protein {ECO:0000313|EMBL:JAP38365.1};	--	GO:0005524,ATP binding; GO:0008174,mRNA methyltransferase activity; GO:0003723,RNA binding; GO:0003968,RNA-directed 5'-3' RNA polymerase activity; GO:0006396,RNA processing; GO:0006351,transcription, DNA-templated; GO:0039694,viral RNA genome replication	--
Cluster-864.81578	77.5567	2579.07	-6.93468	2.44086e-28	down	--	--	--	--	--	--	--
Cluster-864.98474	692.877	0.496667	8.27945	2.61428e-28	up	K13993 HSP20 family protein | (RefSeq) 17.8 kDa class I heat shock protein-like isoform X1 (A)	hypothetical protein EUGRSUZ_J01977 [Eucalyptus grandis]	RecName: Full=17.8 kDa class I heat shock protein; AltName: Full=Clone DCHSP17.7;	SubName: Full=Uncharacterized protein {ECO:0000313|EMBL:KCW52606.1};	Molecular chaperone (small heat-shock protein Hsp26/Hsp42)	GO:0005737,cytoplasm	Hsp20/alpha crystallin family
Cluster-864.74722	19911.5	0	13.8924	3.29297e-28	up	--	--	--	SubName: Full=Putative ovule protein {ECO:0000313|EMBL:JAP38366.1};	--	GO:0005524,ATP binding; GO:0008174,mRNA methyltransferase activity; GO:0003723,RNA binding; GO:0003968,RNA-directed 5'-3' RNA polymerase activity; GO:0006396,RNA processing; GO:0006351,transcription, DNA-templated; GO:0039694,viral RNA genome replication	--
Cluster-864.69029	2.42667	29.1333	-5.64558	3.43612e-28	down	K13066 caffeic acid 3-O-methyltransferase [EC:2.1.1.68] | (RefSeq) flavone 3'-O-methyltransferase 1 (A)	PREDICTED: caffeic acid 3-O-methyltransferase-like isoform X2 [Malus domestica]	RecName: Full=Caffeic acid 3-O-methyltransferase; Short=CAOMT; Short=COMT; EC=2.1.1.68; AltName: Full=S-adenosysl-L-methionine:caffeic acid 3-O-methyltransferase;	SubName: Full=Caffeic acid O-methyltransferase {ECO:0000313|EMBL:ABI54118.1};	Hydroxyindole-O-methyltransferase and related SAM-dependent methyltransferases	GO:0047763,caffeate O-methyltransferase activity; GO:0046983,protein dimerization activity; GO:0009809,lignin biosynthetic process	O-methyltransferase domain
Cluster-864.138078	1.08667	3.28	-3.77777	3.43612e-28	down	K11674 microspherule protein 1 | (RefSeq) hypothetical protein (A)	stomatal closure-related actin-binding protein 3-like [Chenopodium quinoa]	RecName: Full=Stomatal closure-related actin-binding protein 3 {ECO:0000303|PubMed:21719691};	SubName: Full=Uncharacterized protein {ECO:0000313|EMBL:CBI32809.3};	--	GO:0005737,cytoplasm; GO:0005856,cytoskeleton; GO:0005886,plasma membrane; GO:0003779,actin binding; GO:0007623,circadian rhythm	Transcription factor AP-2
Cluster-864.81097	0	173.38	-14.1988	4.23508e-28	down	--	--	--	SubName: Full=Putative RNA-dependent RNA polymerase-like {ECO:0000313|EMBL:JAP37078.1}; Flags: Fragment;	--	GO:0005524,ATP binding; GO:0008174,mRNA methyltransferase activity; GO:0003723,RNA binding; GO:0003968,RNA-directed 5'-3' RNA polymerase activity; GO:0006396,RNA processing	--
Cluster-864.100574	6933.19	0	14.0356	5.09122e-28	up	--	--	--	SubName: Full=Putative 25 kDa protein-like {ECO:0000313|EMBL:JAP25322.1}; SubName: Full=Putative ovule protein {ECO:0000313|EMBL:JAP14710.1}; Flags: Fragment;	--	GO:0005524,ATP binding	--
Cluster-864.83568	0	21.1	-14.1722	5.89975e-28	down	K01251 adenosylhomocysteinase [EC:3.3.1.1] | (RefSeq) adenosylhomocysteinase (A)	adenosylhomocysteinase [Carica papaya]	RecName: Full=Adenosylhomocysteinase; Short=AdoHcyase; EC=3.3.1.1; AltName: Full=S-adenosyl-L-homocysteine hydrolase;	RecName: Full=Adenosylhomocysteinase {ECO:0000256|RuleBase:RU000548}; EC=3.3.1.1 {ECO:0000256|RuleBase:RU000548};	S-adenosylhomocysteine hydrolase	GO:0004013,adenosylhomocysteinase activity; GO:0051287,NAD binding; GO:0006730,one-carbon metabolic process; GO:0019510,S-adenosylhomocysteine catabolic process	Tetrahydrofolate dehydrogenase/cyclohydrolase, NAD(P)-binding domain
Cluster-864.80873	0	4379.81	-13.9445	5.90453e-28	down	--	--	--	SubName: Full=Putative RNA-dependent RNA polymerase-like {ECO:0000313|EMBL:JAP37078.1}; Flags: Fragment;	--	GO:0005524,ATP binding; GO:0008174,mRNA methyltransferase activity; GO:0003723,RNA binding; GO:0003968,RNA-directed 5'-3' RNA polymerase activity; GO:0006396,RNA processing	--
Cluster-864.128030	89.48	2.67667	2.86949	6.98354e-28	up	K04078 chaperonin GroES | (RefSeq) 20 kDa chaperonin, chloroplastic (A)	PREDICTED: 20 kDa chaperonin, chloroplastic [Beta vulgaris subsp. vulgaris]	RecName: Full=20 kDa chaperonin, chloroplastic; AltName: Full=Chaperonin 10; Short=Ch-CPN10; Short=Cpn10; AltName: Full=Chaperonin 20; AltName: Full=Protein Cpn21; Flags: Precursor;	SubName: Full=Uncharacterized protein {ECO:0000313|EMBL:KNA23058.1};	Mitochondrial chaperonin	GO:0048046,apoplast; GO:0009507,chloroplast; GO:0009941,chloroplast envelope; GO:0009570,chloroplast stroma; GO:0009535,chloroplast thylakoid membrane; GO:0005759,mitochondrial matrix; GO:0005739,mitochondrion; GO:0009536,plastid; GO:0009579,thylakoid; GO:0005524,ATP binding; GO:0051087,chaperone binding; GO:0005507,copper ion binding; GO:0051082,unfolded protein binding; GO:0051085,chaperone cof…	Chaperonin 10 Kd subunit
Cluster-864.69033	0.256667	4.43	-6.335	7.79645e-28	down	K15404 aldehyde decarbonylase [EC:4.1.99.5] | (RefSeq) protein ECERIFERUM 1 (A)	PREDICTED: protein ECERIFERUM 1 [Beta vulgaris subsp. vulgaris]	RecName: Full=Protein ECERIFERUM 1;	SubName: Full=Uncharacterized protein {ECO:0000313|EMBL:KNA09075.1};	--	GO:0005789,endoplasmic reticulum membrane; GO:0016021,integral component of membrane; GO:0005506,iron ion binding; GO:0016491,oxidoreductase activity; GO:0043447,alkane biosynthetic process; GO:0042742,defense response to bacterium; GO:0050832,defense response to fungus; GO:0008610,lipid biosynthetic process; GO:0006629,lipid metabolic process; GO:0009414,response to water deprivation; GO:0010025…	Fatty acid hydroxylase superfamily
Cluster-864.81544	1177.14	6306.79	-4.39356	1.04531e-27	down	--	--	--	SubName: Full=Putative coat protein-like {ECO:0000313|EMBL:JAP14548.1}; Flags: Fragment;	--	GO:0019028,viral capsid; GO:0005198,structural molecule activity	--
Cluster-864.80177	5.99333	7784.55	-12.1497	1.164e-27	down	--	--	--	SubName: Full=Putative RNA-dependent RNA polymerase-like {ECO:0000313|EMBL:JAP37078.1}; Flags: Fragment;	--	GO:0005524,ATP binding; GO:0008174,mRNA methyltransferase activity; GO:0003723,RNA binding; GO:0003968,RNA-directed 5'-3' RNA polymerase activity; GO:0006396,RNA processing	--
Cluster-864.86571	2.14	6.56333	-3.80133	1.45774e-27	down	K01940 argininosuccinate synthase [EC:6.3.4.5] | (RefSeq) argininosuccinate synthase, chloroplastic-like (A)	argininosuccinate synthase, chloroplastic-like [Chenopodium quinoa]	RecName: Full=Argininosuccinate synthase, chloroplastic; EC=6.3.4.5; AltName: Full=Citrulline--aspartate ligase; Flags: Precursor;	SubName: Full=Argininosuccinate synthase {ECO:0000313|EMBL:OVA17537.1};	Argininosuccinate synthase	GO:0009507,chloroplast; GO:0009570,chloroplast stroma; GO:0005737,cytoplasm; GO:0009536,plastid; GO:0004055,argininosuccinate synthase activity; GO:0005524,ATP binding; GO:0006526,arginine biosynthetic process; GO:0000053,argininosuccinate metabolic process; GO:0000050,urea cycle	Arginosuccinate synthase
Cluster-864.125618	3.90333	6.43333	-2.89446	1.78807e-27	down	K03301 ATP:ADP antiporter, AAA family | (RefSeq) plastidic ATP/ADP-transporter-like (A)	putative plastidic adenylate transporter [Mesembryanthemum crystallinum]	RecName: Full=Plastidic ATP/ADP-transporter;	RecName: Full=ADP,ATP carrier protein {ECO:0000256|RuleBase:RU363121};	--	GO:0031969,chloroplast membrane; GO:0016021,integral component of membrane; GO:0005524,ATP binding; GO:0005471,ATP:ADP antiporter activity	TLC ATP/ADP transporter
Cluster-864.103861	37.9767	0.0833333	6.56085	2.00361e-27	up	--	--	--	--	--	--	--
Cluster-864.74482	0.73	6.52	-5.33287	2.03415e-27	down	K00670 N-alpha-acetyltransferase 30 [EC:2.3.1.256] | (RefSeq) N-alpha-acetyltransferase MAK3 (A)	N-alpha-acetyltransferase MAK3 [Spinacia oleracea]	RecName: Full=N-alpha-acetyltransferase MAK3; EC=2.3.1.256 {ECO:0000303|PubMed:12897255}; AltName: Full=N-acetyltransferase MAK3 homolog; Short=AtMAK3; AltName: Full=Protein PHOTOSYNTHESIS ALTERED MUTANT 21;	SubName: Full=Uncharacterized protein {ECO:0000313|EMBL:KNA06480.1};	N-acetyltransferase	GO:0005737,cytoplasm; GO:0031417,NatC complex; GO:0004596,peptide alpha-N-acetyltransferase activity; GO:0006474,N-terminal protein amino acid acetylation	Acetyltransferase (GNAT) domain
Cluster-864.71064	0	21	-13.7416	2.25912e-27	down	K02993 small subunit ribosomal protein S7e | (RefSeq) 40S ribosomal protein S7 (A)	40S ribosomal protein S7 [Phalaenopsis equestris]	RecName: Full=40S ribosomal protein S7;	SubName: Full=Uncharacterized protein {ECO:0000313|EMBL:PKI61856.1};	40S ribosomal protein S7	GO:0005840,ribosome; GO:0003735,structural constituent of ribosome; GO:0006412,translation	Ribosomal protein S7e
Cluster-864.57153	63.4867	0.973333	3.89073	2.77495e-27	up	K22068 iron-sulfur cluster assembly enzyme ISCU, mitochondrial | (RefSeq) iron-sulfur cluster assembly protein 1 (A)	iron-sulfur cluster assembly protein 1 [Sesamum indicum]	RecName: Full=Iron-sulfur cluster assembly protein 1; Short=AtISU1; Short=Protein ISCU-LIKE 1; AltName: Full=NifU-like N-terminal domain-containing protein ISU1; AltName: Full=NifU-like protein ISU1; Flags: Precursor;	RecName: Full=Iron-sulfur cluster assembly protein {ECO:0000256|RuleBase:RU362089};	Iron binding protein involved in Fe-S cluster formation	GO:0005759,mitochondrial matrix; GO:0005739,mitochondrion; GO:0051537,2 iron, 2 sulfur cluster binding; GO:0051539,4 iron, 4 sulfur cluster binding; GO:0008198,ferrous iron binding; GO:0036455,iron-sulfur transferase activity; GO:0005198,structural molecule activity; GO:0006879,cellular iron ion homeostasis; GO:0016226,iron-sulfur cluster assembly; GO:0097428,protein maturation by iron-sulfur clu…	NifU-like N terminal domain
Cluster-864.81259	2677.91	8948.87	-3.37469	2.96588e-27	down	--	--	--	SubName: Full=Putative coat protein-like {ECO:0000313|EMBL:JAP14965.1}; Flags: Fragment;	--	GO:0019028,viral capsid; GO:0005198,structural molecule activity	--
Cluster-864.94395	3540.98	10.03	6.66064	3.09545e-27	up	K22139 mitochondrial pyruvate carrier 2 | (RefSeq) hypothetical protein (A)	PREDICTED: early light-induced protein 2, chloroplastic isoform X2 [Beta vulgaris subsp. vulgaris]	RecName: Full=Early light-induced protein, chloroplastic; Short=ELIP; Flags: Precursor;	SubName: Full=Uncharacterized protein {ECO:0000313|EMBL:KNA05469.1};	--	GO:0031969,chloroplast membrane; GO:0016021,integral component of membrane	Chlorophyll A-B binding protein
Cluster-864.121649	91.04	1.37	3.95977	3.3406e-27	up	K09579 peptidyl-prolyl cis-trans isomerase NIMA-interacting 4 [EC:5.2.1.8] | (RefSeq) peptidyl-prolyl cis-trans isomerase NIMA-interacting 4 (A)	peptidyl-prolyl cis-trans isomerase NIMA-interacting 4 [Spinacia oleracea]	RecName: Full=Peptidyl-prolyl cis-trans isomerase Pin1; Short=PPIase Pin1; EC=5.2.1.8; AltName: Full=DlPar13; AltName: Full=Rotamase Pin1;	RecName: Full=Peptidyl-prolyl cis-trans isomerase {ECO:0000256|RuleBase:RU363014}; EC=5.2.1.8 {ECO:0000256|RuleBase:RU363014};	Parvulin-like peptidyl-prolyl cis-trans isomerase	GO:0005737,cytoplasm; GO:0005634,nucleus; GO:0003755,peptidyl-prolyl cis-trans isomerase activity	PPIC-type PPIASE domain
Cluster-864.83583	0	19.9167	-13.8068	3.79476e-27	down	K01251 adenosylhomocysteinase [EC:3.3.1.1] | (RefSeq) adenosylhomocysteinase (A)	adenosylhomocysteinase [Carica papaya]	RecName: Full=Adenosylhomocysteinase; Short=AdoHcyase; EC=3.3.1.1; AltName: Full=S-adenosyl-L-homocysteine hydrolase;	RecName: Full=Adenosylhomocysteinase {ECO:0000256|RuleBase:RU000548}; EC=3.3.1.1 {ECO:0000256|RuleBase:RU000548};	S-adenosylhomocysteine hydrolase	GO:0004013,adenosylhomocysteinase activity; GO:0051287,NAD binding; GO:0006730,one-carbon metabolic process; GO:0019510,S-adenosylhomocysteine catabolic process	Tetrahydrofolate dehydrogenase/cyclohydrolase, NAD(P)-binding domain
Cluster-864.81738	0.793333	2373	-12.9028	5.69884e-27	down	--	--	--	SubName: Full=Putative 24K protein-like {ECO:0000313|EMBL:JAP15095.1}; Flags: Fragment;	--	GO:0005524,ATP binding	--
Cluster-864.63184	43.6333	0.34	4.83082	5.84352e-27	up	--	--	--	--	--	--	--
Cluster-864.37593	0.23	6.13667	-6.96493	6.24293e-27	down	K02943 large subunit ribosomal protein LP2 | (RefSeq) 60S acidic ribosomal protein P2B (A)	60S acidic ribosomal protein P2B [Sesamum indicum]	RecName: Full=60S acidic ribosomal protein P2A; Short=P2;	SubName: Full=Ribosomal protein 60S {ECO:0000313|EMBL:KVH90711.1};	60S acidic ribosomal protein P2	GO:0022625,cytosolic large ribosomal subunit; GO:0032403,NA; GO:0003735,structural constituent of ribosome; GO:0006414,translational elongation	60s Acidic ribosomal protein
Cluster-864.79642	6246.14	0	13.5474	7.13032e-27	up	--	--	--	SubName: Full=Putative coat protein-like {ECO:0000313|EMBL:JAP14548.1}; Flags: Fragment;	--	GO:0019028,viral capsid; GO:0005198,structural molecule activity	--
Cluster-864.95646	77.25	0.133333	7.11409	7.37678e-27	up	K00128 aldehyde dehydrogenase (NAD+) [EC:1.2.1.3] | (RefSeq) aldehyde dehydrogenase 5, mitochondrial-like (A)	Microtubule-binding protein (translationally controlled tumor protein) [Handroanthus impetiginosus]	RecName: Full=Translationally-controlled tumor protein homolog; Short=TCTP;	SubName: Full=Microtubule-binding protein (Translationally controlled tumor protein) {ECO:0000313|EMBL:PIN15638.1};	Microtubule-binding protein (translationally controlled tumor protein)	GO:0005737,cytoplasm	Translationally controlled tumour protein
Cluster-864.99129	33.63	42.3933	-2.43046	7.53314e-27	down	--	hypothetical protein BVRB_6g144630 [Beta vulgaris subsp. vulgaris]	--	--	--	--	--
Cluster-864.109784	0	64.74	-13.9471	7.57777e-27	down	K07213 copper chaperone | (RefSeq) copper transport protein ATX1 (A)	copper transport protein ATX1 [Manihot esculenta]	RecName: Full=Copper transport protein CCH; AltName: Full=Copper chaperone CCH;	SubName: Full=Uncharacterized protein {ECO:0000313|EMBL:OAY45760.1};	Copper chaperone	GO:0048046,apoplast; GO:0009507,chloroplast; GO:0016531,copper chaperone activity; GO:0019904,protein domain specific binding; GO:0046914,transition metal ion binding; GO:0006878,cellular copper ion homeostasis; GO:0006825,copper ion transport; GO:0046686,response to cadmium ion; GO:0009651,response to salt stress	Heavy-metal-associated domain
Cluster-864.80237	0	448.53	-13.479	7.91574e-27	down	--	--	--	--	--	--	--
Cluster-864.33551	158.21	5.26333	2.77278	8.65335e-27	up	K10575 ubiquitin-conjugating enzyme E2 G1 [EC:2.3.2.23] | (RefSeq) ubiquitin-conjugating enzyme E2 7 (A)	ubiquitin-conjugating enzyme E2 7 [Chenopodium quinoa]	RecName: Full=Ubiquitin-conjugating enzyme E2 14; EC=2.3.2.23; AltName: Full=E2 ubiquitin-conjugating enzyme 14; AltName: Full=TAYO29; AltName: Full=UbcAt3; AltName: Full=Ubiquitin carrier protein 14; AltName: Full=Ubiquitin-protein ligase 14;	SubName: Full=Uncharacterized protein {ECO:0000313|EMBL:CDP00072.1};	Ubiquitin-protein ligase	GO:0005737,cytoplasm; GO:0005524,ATP binding; GO:0061630,ubiquitin protein ligase activity; GO:0031625,ubiquitin protein ligase binding; GO:0000209,protein polyubiquitination	Ubiquitin-conjugating enzyme
Cluster-864.74108	0.673333	6.38	-5.32013	1.24903e-26	down	K15296 alpha-soluble NSF attachment protein | (RefSeq) alpha-soluble NSF attachment protein 2-like (A)	alpha-soluble NSF attachment protein 2-like [Chenopodium quinoa]	RecName: Full=Alpha-soluble NSF attachment protein 2; Short=Alpha-SNAP2; AltName: Full=N-ethylmaleimide-sensitive factor attachment protein alpha 2;	SubName: Full=Uncharacterized protein {ECO:0000313|EMBL:KNA11324.1};	Protein required for fusion of vesicles in vesicular transport, alpha-SNAP	GO:0016020,membrane; GO:0005886,plasma membrane; GO:0009506,plasmodesma; GO:0031201,SNARE complex; GO:0005774,vacuolar membrane; GO:0005773,vacuole; GO:0005483,soluble NSF attachment protein activity; GO:0019905,syntaxin binding; GO:0006886,intracellular protein transport; GO:0061025,membrane fusion; GO:0035494,SNARE complex disassembly	Tetratricopeptide repeat
Cluster-864.99600	4108.01	14.6333	6.25484	1.35955e-26	up	--	hypothetical protein BVRB_5g115780 [Beta vulgaris subsp. vulgaris]	RecName: Full=Defensin-like protein; AltName: Full=Gamma-thionin homolog; Flags: Precursor;	SubName: Full=Gamma-thionin/defensin {ECO:0000313|EMBL:ACB32234.1};	--	GO:0005576,extracellular region; GO:0050832,defense response to fungus; GO:0031640,killing of cells of other organism	Gamma-thionin family
Cluster-864.62677	65.4267	1.21333	3.61934	1.37498e-26	up	--	PREDICTED: uncharacterized protein LOC104896434 isoform X1 [Beta vulgaris subsp. vulgaris]	RecName: Full=Universal stress protein A-like protein;	SubName: Full=Adenine nucleotide alpha hydrolases-like superfamily protein {ECO:0000313|EMBL:EOY00125.1};	--	GO:0005886,plasma membrane; GO:0016208,AMP binding; GO:0006950,response to stress	SWI2/SNF2 ATPase
Cluster-864.47194	40.0233	99.57	-3.2717	1.65379e-26	down	K02980 small subunit ribosomal protein S29e | (RefSeq) 40S ribosomal protein S29-like (A)	PREDICTED: 40S ribosomal protein S29-like [Juglans regia]	RecName: Full=40S ribosomal protein S29;	SubName: Full=40S ribosomal protein S29-like {ECO:0000313|RefSeq:XP_018827642.1};	40S ribosomal protein S29	GO:0005840,ribosome; GO:0046872,metal ion binding; GO:0003735,structural constituent of ribosome; GO:0006412,translation	Ribosomal protein S14p/S29e
Cluster-864.76755	80.4867	1.39667	3.66438	1.94718e-26	up	--	uncharacterized protein LOC110715710 [Chenopodium quinoa]	RecName: Full=Protein MARD1 {ECO:0000303|PubMed:15159630}; AltName: Full=Mediator of ABA-regulated dormancy1 {ECO:0000303|PubMed:15159630}; AltName: Full=Senescence-associated protein SAG102 {ECO:0000303|PubMed:11402199};	SubName: Full=Uncharacterized protein {ECO:0000313|EMBL:CAN80273.1};	--	GO:0010494,cytoplasmic stress granule; GO:0000932,P-body; GO:0046872,metal ion binding; GO:0009737,response to abscisic acid; GO:0010162,seed dormancy process	zinc-finger of the FCS-type, C2-C2
Cluster-864.100302	0.926667	9.15667	-5.49514	2.88496e-26	down	K09264 MADS-box transcription factor, plant | (RefSeq) truncated transcription factor CAULIFLOWER A (A)	PREDICTED: truncated transcription factor CAULIFLOWER A [Beta vulgaris subsp. vulgaris]	RecName: Full=Floral homeotic protein APETALA 1; AltName: Full=MADS C;	SubName: Full=MADS-box transcription factor-APETALA1 {ECO:0000313|EMBL:AEK33832.1};	--	GO:0005634,nucleus; GO:0003700,DNA-binding transcription factor activity; GO:0046983,protein dimerization activity; GO:0000977,RNA polymerase II regulatory region sequence-specific DNA binding; GO:0007275,multicellular organism development; GO:0045944,positive regulation of transcription by RNA polymerase II; GO:0006351,transcription, DNA-templated	--
Cluster-864.91851	37.19	0.74	3.49145	3.00556e-26	up	K11982 E3 ubiquitin-protein ligase RNF115/126 [EC:2.3.2.27] | (RefSeq) E3 ubiquitin-protein ligase RING1-like (A)	E3 ubiquitin-protein ligase RING1-like [Chenopodium quinoa]	RecName: Full=E3 ubiquitin-protein ligase RING1; EC=2.3.2.27; AltName: Full=RING finger protein 1; AltName: Full=RING-type E3 ubiquitin transferase RING1 {ECO:0000305};	SubName: Full=Uncharacterized protein {ECO:0000313|EMBL:KNA11428.1};	FOG: Predicted E3 ubiquitin ligase	GO:0046872,metal ion binding; GO:0004842,ubiquitin-protein transferase activity; GO:0090378,seed trichome elongation	Prokaryotic RING finger family 4
Cluster-864.75058	5309.97	0.376667	11.6666	4.05238e-26	up	--	--	--	SubName: Full=Putative ovule protein {ECO:0000313|EMBL:JAP35784.1};	--	GO:0008174,mRNA methyltransferase activity; GO:0003723,RNA binding; GO:0006396,RNA processing	--
Cluster-864.99485	1.72667	11.07	-4.83303	4.14121e-26	down	K13459 disease resistance protein RPS2 | (RefSeq) disease resistance protein RPS2 (A)	probable WRKY transcription factor 70 [Spinacia oleracea]	RecName: Full=Probable WRKY transcription factor 70; AltName: Full=WRKY DNA-binding protein 70;	SubName: Full=Uncharacterized protein {ECO:0000313|EMBL:KNA05388.1};	--	GO:0005634,nucleus; GO:0003700,DNA-binding transcription factor activity; GO:0043565,sequence-specific DNA binding; GO:0042742,defense response to bacterium; GO:0050832,defense response to fungus; GO:0009864,induced systemic resistance, jasmonic acid mediated signaling pathway; GO:1900056,negative regulation of leaf senescence; GO:0045892,negative regulation of transcription, DNA-templated; GO:00…	WRKY DNA -binding domain
Cluster-864.92966	11.01	0.223333	3.39229	4.85353e-26	up	--	PREDICTED: uncharacterized protein LOC104890547 [Beta vulgaris subsp. vulgaris]	RecName: Full=Protein KOKOPELLI {ECO:0000303|PubMed:20478994};	SubName: Full=Uncharacterized protein {ECO:0000313|EMBL:KNA22885.1};	--	GO:0009567,double fertilization forming a zygote and endosperm; GO:0009555,pollen development; GO:0007338,single fertilization	--
Cluster-864.78591	16.1933	25.5	-2.77999	4.8847e-26	down	K10525 allene oxide cyclase [EC:5.3.99.6] | (RefSeq) allene oxide cyclase 4, chloroplastic-like (A)	PREDICTED: allene oxide cyclase 4, chloroplastic-like [Pyrus x bretschneideri]	RecName: Full=Allene oxide cyclase, chloroplastic {ECO:0000303|Ref.1, ECO:0000303|Ref.2}; Short=OsAOC {ECO:0000303|Ref.1}; EC=5.3.99.6 {ECO:0000269|PubMed:23347338}; AltName: Full=Protein COLEOPTILE PHOTOMORPHOGENESIS 2 {ECO:0000303|PubMed:23347338}; AltName: Full=Protein HEBIBA {ECO:0000303|PubMed:14605232}; Flags: Precursor;	SubName: Full=allene oxide cyclase 4, chloroplastic-like {ECO:0000313|RefSeq:XP_008792377.1};	--	GO:0009507,chloroplast; GO:0046423,allene-oxide cyclase activity; GO:0009734,auxin-activated signaling pathway; GO:0007623,circadian rhythm; GO:0050832,defense response to fungus; GO:0080186,developmental vegetative growth; GO:0009908,flower development; GO:0009864,induced systemic resistance, jasmonic acid mediated signaling pathway; GO:0009695,jasmonic acid biosynthetic process; GO:0048573,phot…	Allene oxide cyclase
Cluster-864.97685	0	10.8067	-13.4586	6.61371e-26	down	--	--	--	--	--	--	--
Cluster-864.133236	0.06	4.45	-8.56611	7.99926e-26	down	K01537 Ca2+-transporting ATPase [EC:3.6.3.8] | (RefSeq) calcium-transporting ATPase 8, plasma membrane-type-like (A)	calcium-transporting ATPase 8, plasma membrane-type-like, partial [Spinacia oleracea]	RecName: Full=Calcium-transporting ATPase 8, plasma membrane-type; EC=3.6.3.8; AltName: Full=Ca(2+)-ATPase isoform 8;	RecName: Full=Calcium-transporting ATPase {ECO:0000256|RuleBase:RU361146}; EC=3.6.3.8 {ECO:0000256|RuleBase:RU361146};	Calcium transporting ATPase	GO:0005887,integral component of plasma membrane; GO:0043231,intracellular membrane-bounded organelle; GO:0016020,membrane; GO:0005886,plasma membrane; GO:0009506,plasmodesma; GO:0005524,ATP binding; GO:0005388,calcium-transporting ATPase activity; GO:0005516,calmodulin binding; GO:0046872,metal ion binding; GO:0043621,protein self-association; GO:0009624,response to nematode	haloacid dehalogenase-like hydrolase
Cluster-864.86804	370.07	0.14	9.20828	9.72948e-26	up	K13993 HSP20 family protein | (RefSeq) 22.0 kDa class IV heat shock protein (A)	hypothetical protein BVRB_1g007410 [Beta vulgaris subsp. vulgaris]	RecName: Full=22.0 kDa class IV heat shock protein; Flags: Precursor;	SubName: Full=HSP20-like chaperones superfamily protein {ECO:0000313|EMBL:EOY17282.1};	Molecular chaperone (small heat-shock protein Hsp26/Hsp42)	GO:0005788,endoplasmic reticulum lumen	CS domain
Cluster-864.148642	8.93333	14.83	-2.87787	9.76708e-26	down	--	--	--	--	--	--	--
Cluster-864.84170	0.0833333	8.75333	-9.01449	1.14568e-25	down	K11275 histone H1/5 | (RefSeq) histone H1 (A)	Histone H1/H5, partial [Corchorus capsularis]	RecName: Full=Histone H1;	SubName: Full=Histone H1/H5 {ECO:0000313|EMBL:OMO57034.1}; Flags: Fragment;	--	GO:0000786,nucleosome; GO:0005634,nucleus; GO:0003677,DNA binding; GO:0006334,nucleosome assembly	linker histone H1 and H5 family
Cluster-864.102786	281.877	1.98333	5.05913	1.39804e-25	up	--	--	--	--	--	--	--
Cluster-864.82537	6393.15	0.143333	13.3928	1.39804e-25	up	--	--	--	SubName: Full=Putative 12K protein-like {ECO:0000313|EMBL:JAP07400.1}; Flags: Fragment;	--	GO:0016021,integral component of membrane	--
Cluster-864.90312	0	11.1667	-13.2391	1.40018e-25	down	K03262 translation initiation factor 5 | (RefSeq) eukaryotic translation initiation factor 5 (A)	PREDICTED: eukaryotic translation initiation factor 5 [Beta vulgaris subsp. vulgaris]	RecName: Full=Eukaryotic translation initiation factor 5; Short=eIF-5;	SubName: Full=Uncharacterized protein {ECO:0000313|EMBL:KNA22469.1};	Translation initiation factor 5 (eIF-5)	GO:0005525,GTP binding; GO:0003743,translation initiation factor activity	eIF4-gamma/eIF5/eIF2-epsilon
Cluster-864.122290	0.03	9.00667	-10.3031	1.79533e-25	down	K15803 (-)-germacrene D synthase [EC:4.2.3.75] | (RefSeq) (-)-germacrene D synthase-like (A)	TPS01 [Liquidambar formosana]	RecName: Full=(-)-germacrene D synthase; EC=4.2.3.22; EC=4.2.3.75;	SubName: Full=TPS01 {ECO:0000313|EMBL:AIO10964.1};	--	GO:0005737,cytoplasm; GO:0034004,germacradienol synthase activity; GO:0052577,germacrene-D synthase activity; GO:0000287,magnesium ion binding; GO:0016114,terpenoid biosynthetic process	Terpene synthase, N-terminal domain
Cluster-864.59231	73.31	0.11	7.12247	2.11869e-25	up	K08905 photosystem I subunit V | (RefSeq) photosystem I reaction center subunit V, chloroplastic-like (A)	PREDICTED: photosystem I reaction center subunit V, chloroplastic-like [Pyrus x bretschneideri]	RecName: Full=Photosystem I reaction center subunit V, chloroplastic; AltName: Full=PSI-G; AltName: Full=Photosystem I 9 kDa protein; Flags: Precursor;	SubName: Full=photosystem I reaction center subunit V, chloroplastic {ECO:0000313|RefSeq:XP_008449063.1};	--	GO:0009535,chloroplast thylakoid membrane; GO:0016021,integral component of membrane; GO:0009522,photosystem I; GO:0016168,chlorophyll binding; GO:0015979,photosynthesis	Photosystem I psaG / psaK
Cluster-864.42450	0.53	1.98	-4.06769	2.2062e-25	down	K11593 eukaryotic translation initiation factor 2C | (RefSeq) protein argonaute PNH1 (A)	PREDICTED: protein argonaute PNH1 [Beta vulgaris subsp. vulgaris]	RecName: Full=Protein argonaute PNH1; AltName: Full=Protein PINHEAD homolog 1; Short=OsPNH1;	SubName: Full=Uncharacterized protein {ECO:0000313|EMBL:KNA25091.1};	Translation initiation factor 2C (eIF-2C) and related proteins	GO:0005737,cytoplasm; GO:0003743,translation initiation factor activity; GO:0031047,gene silencing by RNA; GO:0048366,leaf development; GO:0019827,stem cell population maintenance	Mid domain of argonaute
Cluster-864.149743	64.71	0.196667	6.23736	2.46302e-25	up	K02639 ferredoxin | (RefSeq) ferredoxin, root R-B1-like (A)	ferredoxin-3, chloroplastic [Quercus suber]	RecName: Full=Ferredoxin-3, chloroplastic; AltName: Full=Ferredoxin III; Short=Fd III; Flags: Precursor;	RecName: Full=Ferredoxin {ECO:0000256|RuleBase:RU364001};	--	GO:0009507,chloroplast; GO:0009570,chloroplast stroma; GO:0009578,etioplast stroma; GO:0051537,2 iron, 2 sulfur cluster binding; GO:0009055,electron transfer activity; GO:0046872,metal ion binding; GO:0022900,electron transport chain	2Fe-2S iron-sulfur cluster binding domain
Cluster-864.82684	1.96667	4.81	-3.48453	2.57891e-25	down	K18059 sulfate transporter 4 | (RefSeq) probable sulfate transporter 4.2 (A)	probable sulfate transporter 4.2 [Chenopodium quinoa]	RecName: Full=Sulfate transporter 4.1, chloroplastic; AltName: Full=AST82; Flags: Precursor;	SubName: Full=Uncharacterized protein {ECO:0000313|EMBL:KNA10848.1};	Sulfate/bicarbonate/oxalate exchanger SAT-1 and related transporters (SLC26 family)	GO:0031969,chloroplast membrane; GO:0005887,integral component of plasma membrane; GO:0008271,secondary active sulfate transmembrane transporter activity; GO:0015116,sulfate transmembrane transporter activity; GO:0015293,symporter activity	Molybdate transporter of MFS superfamily
Cluster-864.164068	1.14667	2.15	-3.07861	2.66232e-25	down	K22889 trichothecene 3-O-acetyltransferase [EC:2.3.1.-] | (RefSeq) protein ENHANCED PSEUDOMONAS SUSCEPTIBILTY 1-like (A)	uncharacterized acetyltransferase At3g50280-like [Chenopodium quinoa]	RecName: Full=Uncharacterized acetyltransferase At3g50280; EC=2.3.1.-;	SubName: Full=Uncharacterized protein {ECO:0000313|EMBL:KNA20122.1};	--	GO:0016747,transferase activity, transferring acyl groups other than amino-acyl groups	Transferase family
Cluster-864.98839	88.16	0.666667	4.90583	2.70458e-25	up	K15730 cytosolic prostaglandin-E synthase [EC:5.3.99.3] | (RefSeq) uncharacterized protein OsI_027940-like (A)	uncharacterized protein At3g03773-like isoform X3 [Chenopodium quinoa]	RecName: Full=Uncharacterized protein OsI_027940;	SubName: Full=Uncharacterized protein {ECO:0000313|EMBL:KNA20956.1};	HSP90 co-chaperone p23	GO:0005829,cytosol; GO:0005634,nucleus; GO:0005886,plasma membrane; GO:0009506,plasmodesma; GO:0080037,negative regulation of cytokinin-activated signaling pathway; GO:0010628,positive regulation of gene expression; GO:2000012,regulation of auxin polar transport; GO:0010449,root meristem growth	CS domain
Cluster-864.75889	3.38	14.7467	-4.27941	2.98016e-25	down	--	--	--	--	--	--	--
Cluster-864.85588	11.58	27.51	-3.40867	3.04278e-25	down	K03696 ATP-dependent Clp protease ATP-binding subunit ClpC | (RefSeq) ATP-dependent Clp protease ATP-binding subunit ClpA homolog CD4B, chloroplastic (A)	ATP-dependent Clp protease ATP-binding subunit ClpA homolog CD4B, chloroplastic-like [Olea europaea var. sylvestris]	RecName: Full=ATP-dependent Clp protease ATP-binding subunit ClpA homolog CD4A, chloroplastic; Flags: Precursor;	SubName: Full=Uncharacterized protein {ECO:0000313|EMBL:CCB43361.1};	Chaperone HSP104 and related ATP-dependent Clp proteases	GO:0009507,chloroplast; GO:0005524,ATP binding; GO:0019538,protein metabolic process	ABC transporter
Cluster-864.82317	10140.4	0.123333	13.4147	3.27803e-25	up	--	--	--	SubName: Full=Putative ovule protein {ECO:0000313|EMBL:JAP38366.1};	--	GO:0005524,ATP binding; GO:0008174,mRNA methyltransferase activity; GO:0003723,RNA binding; GO:0003968,RNA-directed 5'-3' RNA polymerase activity; GO:0006396,RNA processing; GO:0006351,transcription, DNA-templated; GO:0039694,viral RNA genome replication	--
Cluster-864.82475	14722.8	105.31	5.49462	3.60881e-25	up	--	--	--	SubName: Full=Putative coat protein-like {ECO:0000313|EMBL:JAP14548.1}; Flags: Fragment;	--	GO:0019028,viral capsid; GO:0005198,structural molecule activity	--
Cluster-864.82092	299.197	5.32333	3.68779	4.25991e-25	up	K19825 2-alkenal reductase (NADP+) [EC:1.3.1.102] | (RefSeq) 2-alkenal reductase (NADP(+)-dependent) (A)	Alcohol dehydrogenase superfamily, zinc-type [Corchorus capsularis]	RecName: Full=NADPH-dependent oxidoreductase 2-alkenal reductase {ECO:0000303|PubMed:16299173}; Short=AtAER {ECO:0000303|PubMed:16299173}; EC=1.3.1.- {ECO:0000269|PubMed:10848984}; EC=1.3.1.74 {ECO:0000269|PubMed:12514241, ECO:0000269|PubMed:16299173, ECO:0000269|PubMed:17028190, ECO:0000269|PubMed:26678323}; AltName: Full=NADP-dependent alkenal double bond reductase P1 {ECO:0000303|PubMed:170281…	SubName: Full=Alcohol dehydrogenase superfamily, zinc-type {ECO:0000313|EMBL:OMO50975.1};	Predicted NAD-dependent oxidoreductase	GO:0005829,cytosol; GO:0005654,nucleoplasm; GO:0005634,nucleus; GO:0032440,2-alkenal reductase [NAD(P)] activity; GO:0046686,response to cadmium ion; GO:0006979,response to oxidative stress	Zinc-binding dehydrogenase
Cluster-864.101315	3.65	5.94333	-2.87193	4.27349e-25	down	--	calponin homology domain-containing protein DDB_G0272472 [Spinacia oleracea]	--	SubName: Full=Uncharacterized protein {ECO:0000313|EMBL:KNA04447.1};	--	GO:0016021,integral component of membrane	--
Cluster-864.64880	9.14333	9.43	-2.22576	4.45226e-25	down	K09497 T-complex protein 1 subunit epsilon | (RefSeq) T-complex protein 1 subunit epsilon (A)	T-complex protein 1 subunit epsilon [Capsicum chinense]	RecName: Full=T-complex protein 1 subunit epsilon {ECO:0000303|PubMed:11599560}; Short=TCP-1-epsilon {ECO:0000303|PubMed:11599560}; AltName: Full=CCT-epsilon {ECO:0000303|PubMed:11599560}; AltName: Full=Chaperonin CCT5 {ECO:0000305};	SubName: Full=Uncharacterized protein {ECO:0000313|EMBL:KDP26716.1};	Chaperonin complex component, TCP-1 epsilon subunit (CCT5)	GO:0005832,chaperonin-containing T-complex; GO:0005829,cytosol; GO:0005886,plasma membrane; GO:0009506,plasmodesma; GO:0005524,ATP binding; GO:0044183,protein binding involved in protein folding; GO:0051082,unfolded protein binding; GO:0006458,'de novo' protein folding; GO:0061077,chaperone-mediated protein folding	TCP-1/cpn60 chaperonin family
Cluster-864.85636	101.313	0.303333	6.33104	4.70716e-25	up	K13993 HSP20 family protein | (RefSeq) 17.8 kDa class I heat shock protein (A)	18.1 kDa class I heat shock protein-like [Chenopodium quinoa]	RecName: Full=17.8 kDa class I heat shock protein; AltName: Full=17.8 kDa heat shock protein; Short=AtHsp17.8;	SubName: Full=Uncharacterized protein {ECO:0000313|EMBL:KNA03631.1};	Molecular chaperone (small heat-shock protein Hsp26/Hsp42)	GO:0005737,cytoplasm; GO:0043621,protein self-association; GO:0009408,response to heat; GO:0006979,response to oxidative stress	Hsp20/alpha crystallin family
Cluster-864.40610	14.35	21.4933	-2.67908	5.22726e-25	down	--	--	--	--	--	--	--
Cluster-864.83619	196.673	2.08333	4.43134	5.22726e-25	up	--	PREDICTED: uncharacterized protein LOC104892453 [Beta vulgaris subsp. vulgaris]	--	SubName: Full=uncharacterized protein LOC108986526 {ECO:0000313|RefSeq:XP_018814715.1};	--	--	Uncharacterized protein family, UPF0114
Cluster-864.101224	9.71	58.5667	-4.65854	5.30499e-25	down	K15920 xylan 1,4-beta-xylosidase [EC:3.2.1.37] | (RefSeq) beta-D-xylosidase 1-like (A)	auxin-induced beta-glucosidase [Oxybasis rubra]	RecName: Full=Putative beta-D-xylosidase; EC=3.2.1.-; AltName: Full=PpAz152; Flags: Fragment;	SubName: Full=Auxin-induced beta-glucosidase {ECO:0000313|EMBL:AAP83934.1};	--	GO:0016798,hydrolase activity, acting on glycosyl bonds; GO:0004553,hydrolase activity, hydrolyzing O-glycosyl compounds; GO:0005975,carbohydrate metabolic process	Glycosyl hydrolase family 3 C-terminal domain
Cluster-864.81577	2513.75	14.0033	5.69967	5.9897e-25	up	--	--	--	--	--	--	--
Cluster-864.84560	14866.2	0	15.0248	6.65614e-25	up	--	--	--	SubName: Full=Putative ovule protein {ECO:0000313|EMBL:JAP38365.1};	--	GO:0005524,ATP binding; GO:0008174,mRNA methyltransferase activity; GO:0003723,RNA binding; GO:0003968,RNA-directed 5'-3' RNA polymerase activity; GO:0006396,RNA processing; GO:0006351,transcription, DNA-templated; GO:0039694,viral RNA genome replication	--
Cluster-864.79203	55.7533	0	12.8913	6.67684e-25	up	K02112 F-type H+-transporting ATPase subunit beta [EC:3.6.3.14] | (RefSeq) atpB, SpolCp032; ATP synthase CF1 beta subunit (A)	ATP synthase CF1 beta subunit (chloroplast) [Carnegiea gigantea]	RecName: Full=ATP synthase subunit beta, chloroplastic {ECO:0000255|HAMAP-Rule:MF_01347}; EC=3.6.3.14 {ECO:0000255|HAMAP-Rule:MF_01347}; AltName: Full=ATP synthase F1 sector subunit beta {ECO:0000255|HAMAP-Rule:MF_01347}; AltName: Full=F-ATPase subunit beta {ECO:0000255|HAMAP-Rule:MF_01347};	RecName: Full=ATP synthase subunit beta, chloroplastic {ECO:0000256|HAMAP-Rule:MF_01347}; AltName: Full=ATP synthase F1 sector subunit beta {ECO:0000256|HAMAP-Rule:MF_01347}; AltName: Full=F-ATPase subunit beta {ECO:0000256|HAMAP-Rule:MF_01347};	F0F1-type ATP synthase, beta subunit	GO:0009535,chloroplast thylakoid membrane; GO:0045261,proton-transporting ATP synthase complex, catalytic core F(1); GO:0005524,ATP binding; GO:0046933,proton-transporting ATP synthase activity, rotational mechanism; GO:0015986,ATP synthesis coupled proton transport	RsgA GTPase
Cluster-864.81441	2.83333	9.11667	-3.84389	7.80795e-25	down	K15613 homeobox protein Meis1 | (RefSeq) homeobox protein knotted-1-like 2 isoform X2 (A)	KNOX-containing KNAT7-like protein [Pachycereus pringlei]	RecName: Full=Homeobox protein HD1;	SubName: Full=KNOX-containing KNAT7-like protein {ECO:0000313|EMBL:ARA90441.1};	Transcription factor MEIS1 and related HOX domain proteins	GO:0005634,nucleus; GO:0003677,DNA binding; GO:0006355,regulation of transcription, DNA-templated	Homeodomain
Cluster-864.98145	0	24.8733	-12.924	8.0083e-25	down	K01369 legumain [EC:3.4.22.34] | (RefSeq) vacuolar-processing enzyme-like (A)	vacuolar-processing enzyme-like [Chenopodium quinoa]	RecName: Full=Vacuolar-processing enzyme; Short=VPE; EC=3.4.22.-; Flags: Precursor;	SubName: Full=Uncharacterized protein {ECO:0000313|EMBL:KNA12291.1};	Asparaginyl peptidases	GO:0008234,cysteine-type peptidase activity	Peptidase C13 family
Cluster-864.130289	0.153333	6.19667	-7.68337	8.1477e-25	down	K02965 small subunit ribosomal protein S19 | (RefSeq) rps19, OrsajM_p37; ribosomal protein S19 (A)	hypothetical protein SOVF_186490 [Spinacia oleracea]	RecName: Full=Ribosomal protein S19, mitochondrial;	SubName: Full=Uncharacterized protein {ECO:0000313|EMBL:KNA05857.1};	Mitochondrial/chloroplast ribosomal protein S19	GO:0005739,mitochondrion; GO:0015935,small ribosomal subunit; GO:0003723,RNA binding; GO:0003735,structural constituent of ribosome; GO:0006412,translation	Ribosomal protein S19
Cluster-864.69052	34352.7	0	13.3223	1.04241e-24	up	--	--	--	--	--	--	--
Cluster-864.95846	172.457	9.96667	1.9202	1.07184e-24	up	K03083 glycogen synthase kinase 3 beta [EC:2.7.11.26] | (RefSeq) POPTRDRAFT_644407; hypothetical protein (A)	PREDICTED: shaggy-related protein kinase theta isoform X2 [Beta vulgaris subsp. vulgaris]	RecName: Full=Shaggy-related protein kinase theta; EC=2.7.11.1; AltName: Full=ASK-theta; AltName: Full=Shaggy-related protein kinase 32; Short=AtSK32;	SubName: Full=Uncharacterized protein {ECO:0000313|EMBL:KNA11359.1};	Glycogen synthase kinase-3	GO:0005829,cytosol; GO:0005634,nucleus; GO:0005524,ATP binding; GO:0016301,kinase activity; GO:0004674,protein serine/threonine kinase activity; GO:0046777,protein autophosphorylation; GO:0009741,response to brassinosteroid	Kinase-like
Cluster-864.80033	6.50333	6.36667	-2.14975	1.07469e-24	down	K17710 pentatricopeptide repeat domain-containing protein 1 | (RefSeq) putative pentatricopeptide repeat-containing protein At2g02150 (A)	pentatricopeptide repeat-containing protein At4g35850, mitochondrial-like isoform X2 [Chenopodium quinoa]	RecName: Full=Pentatricopeptide repeat-containing protein At4g35850, mitochondrial; Flags: Precursor;	SubName: Full=Uncharacterized protein {ECO:0000313|EMBL:KMS97327.1};	FOG: PPR repeat	GO:0043231,intracellular membrane-bounded organelle; GO:0005739,mitochondrion; GO:0004519,endonuclease activity; GO:0003723,RNA binding; GO:0009451,RNA modification	PPR repeat
Cluster-864.121504	2.39333	7.26333	-3.75234	1.14765e-24	down	K16296 serine carboxypeptidase-like clade I [EC:3.4.16.-] | (RefSeq) serine carboxypeptidase-like 20 (A)	hypothetical protein SOVF_062750 [Spinacia oleracea]	RecName: Full=Serine carboxypeptidase 1; EC=3.4.16.5; AltName: Full=Carboxypeptidase C; AltName: Full=Serine carboxypeptidase I; Contains: RecName: Full=Serine carboxypeptidase 1 chain A; AltName: Full=Serine carboxypeptidase I chain A; Contains: RecName: Full=Serine carboxypeptidase 1 chain B; AltName: Full=Serine carboxypeptidase I chain B; Flags: Precursor;	RecName: Full=Carboxypeptidase {ECO:0000256|RuleBase:RU361156}; EC=3.4.16.- {ECO:0000256|RuleBase:RU361156};	Serine carboxypeptidases (lysosomal cathepsin A)	GO:0005777,peroxisome; GO:0005773,vacuole; GO:0004180,carboxypeptidase activity; GO:0016747,transferase activity, transferring acyl groups other than amino-acyl groups; GO:0019748,secondary metabolic process	Serine carboxypeptidase
Cluster-864.81389	12904.5	5.43	9.68022	1.16421e-24	up	--	--	--	SubName: Full=Putative coat protein-like {ECO:0000313|EMBL:JAP14548.1}; Flags: Fragment;	--	GO:0019028,viral capsid; GO:0005198,structural molecule activity	--
Cluster-864.30408	3.25667	13.02	-4.09929	1.21329e-24	down	K01193 beta-fructofuranosidase [EC:3.2.1.26] | (RefSeq) acid beta-fructofuranosidase-like (A)	acid beta-fructofuranosidase-like [Chenopodium quinoa]	RecName: Full=Acid beta-fructofuranosidase AIV-18; EC=3.2.1.26; AltName: Full=Acid invertase; AltName: Full=Acid sucrose hydrolase; Flags: Precursor;	SubName: Full=Uncharacterized protein {ECO:0000313|EMBL:KMT15923.1};	Beta-fructofuranosidase (invertase)	GO:0016021,integral component of membrane; GO:0005775,vacuolar lumen; GO:0004575,sucrose alpha-glucosidase activity; GO:0005985,sucrose metabolic process	Domain of unknown function (DUF3357)
Cluster-864.79337	6969.93	0.223333	12.9225	1.39501e-24	up	--	--	--	--	--	--	--
Cluster-864.85171	0	6179.42	-13.0131	1.4355e-24	down	--	--	--	SubName: Full=Putative ovule protein {ECO:0000313|EMBL:JAP38366.1};	--	GO:0005524,ATP binding; GO:0008174,mRNA methyltransferase activity; GO:0003723,RNA binding; GO:0003968,RNA-directed 5'-3' RNA polymerase activity; GO:0006396,RNA processing; GO:0006351,transcription, DNA-templated; GO:0039694,viral RNA genome replication	--
Cluster-864.99117	20.65	0.626667	2.81615	1.70866e-24	up	K02634 apocytochrome f | (RefSeq) cytochrome f-like (A)	component of cytochrome b6/f complex (chloroplast) [Carnegiea gigantea]	RecName: Full=Cytochrome f {ECO:0000255|HAMAP-Rule:MF_00610}; Flags: Precursor;	RecName: Full=Cytochrome f {ECO:0000256|HAMAP-Rule:MF_00610};	--	GO:0009535,chloroplast thylakoid membrane; GO:0031361,integral component of thylakoid membrane; GO:0009055,electron transfer activity; GO:0020037,heme binding; GO:0005506,iron ion binding; GO:0015979,photosynthesis	Apocytochrome F, C-terminal
Cluster-864.80611	0	3800.87	-13.0099	1.74535e-24	down	--	--	--	SubName: Full=Putative ovule protein {ECO:0000313|EMBL:JAP38366.1};	--	GO:0005524,ATP binding; GO:0008174,mRNA methyltransferase activity; GO:0003723,RNA binding; GO:0003968,RNA-directed 5'-3' RNA polymerase activity; GO:0006396,RNA processing; GO:0006351,transcription, DNA-templated; GO:0039694,viral RNA genome replication	--
Cluster-864.83807	301.37	5.40667	3.66122	1.87696e-24	up	--	--	--	--	--	--	--
Cluster-864.82433	1.79	12.87	-4.95194	1.94017e-24	down	--	BEL1-like homeodomain protein 1 [Chenopodium quinoa]	RecName: Full=BEL1-like homeodomain protein 1; Short=BEL1-like protein 1; AltName: Full=Protein EMBRYO SAC DEVELOPMENT ARREST 29;	SubName: Full=Uncharacterized protein {ECO:0000313|EMBL:KNA25228.1};	Transcription factor MEIS1 and related HOX domain proteins	GO:0005737,cytoplasm; GO:0005634,nucleus; GO:0003677,DNA binding; GO:0003700,DNA-binding transcription factor activity; GO:0046982,protein heterodimerization activity; GO:0042803,protein homodimerization activity; GO:0010197,polar nucleus fusion; GO:0009737,response to abscisic acid; GO:0010201,response to continuous far red light stimulus by the high-irradiance response system; GO:0009610,respon…	--
Cluster-864.80987	41.53	0.136667	6.04944	1.94434e-24	up	K09419 heat shock transcription factor, other eukaryote | (RefSeq) heat shock factor protein HSF30-like isoform X1 (A)	heat shock factor protein HSF30-like isoform X1 [Chenopodium quinoa]	RecName: Full=Heat shock factor protein HSF30; AltName: Full=Heat shock transcription factor 30; Short=HSTF 30; AltName: Full=Heat stress transcription factor;	SubName: Full=Uncharacterized protein {ECO:0000313|EMBL:KNA25788.1};	Heat shock transcription factor	GO:0005634,nucleus; GO:0003700,DNA-binding transcription factor activity; GO:0043565,sequence-specific DNA binding; GO:0006351,transcription, DNA-templated	HSF-type DNA-binding
Cluster-864.81719	4253.98	2.72333	8.49984	1.94434e-24	up	--	--	--	SubName: Full=Putative 25 kDa protein-like {ECO:0000313|EMBL:JAP25322.1}; SubName: Full=Putative ovule protein {ECO:0000313|EMBL:JAP14710.1}; Flags: Fragment;	--	GO:0005524,ATP binding	--
Cluster-864.84830	4.06	10.7	-3.56974	1.97989e-24	down	K09955 uncharacterized protein | (RefSeq) uncharacterized LOC104889952 (A)	hypothetical protein BVRB_4g072240 [Beta vulgaris subsp. vulgaris]	--	SubName: Full=Uncharacterized protein {ECO:0000313|EMBL:KNA25823.1};	--	GO:0046556,alpha-L-arabinofuranosidase activity; GO:0046373,L-arabinose metabolic process	Alpha-L-arabinofuranosidase B (ABFB) domain
Cluster-864.45513	90.85	0.543333	5.22501	2.0357e-24	up	--	--	--	--	--	--	--
Cluster-864.82032	2386.1	1.23333	9.02752	2.04532e-24	up	--	--	--	SubName: Full=Putative coat protein-like {ECO:0000313|EMBL:JAP14548.1}; Flags: Fragment;	--	GO:0019028,viral capsid; GO:0005198,structural molecule activity	--
Cluster-864.81057	42.83	66.6467	-2.65958	2.33874e-24	down	K16296 serine carboxypeptidase-like clade I [EC:3.4.16.-] | (RefSeq) serine carboxypeptidase-like 20 (A)	hypothetical protein SOVF_062750 [Spinacia oleracea]	RecName: Full=Serine carboxypeptidase-like 20; EC=3.4.16.-; Flags: Precursor;	RecName: Full=Carboxypeptidase {ECO:0000256|RuleBase:RU361156}; EC=3.4.16.- {ECO:0000256|RuleBase:RU361156};	Serine carboxypeptidases (lysosomal cathepsin A)	GO:0005576,extracellular region; GO:0005777,peroxisome; GO:0005773,vacuole; GO:0004180,carboxypeptidase activity; GO:0016747,transferase activity, transferring acyl groups other than amino-acyl groups; GO:0019748,secondary metabolic process	Serine carboxypeptidase
Cluster-864.77940	19.2133	0.19	4.48005	2.35473e-24	up	K09487 heat shock protein 90kDa beta | (RefSeq) heat shock protein 90-5, chloroplastic-like (A)	heat shock protein 90-5, chloroplastic-like [Chenopodium quinoa]	RecName: Full=Heat shock protein 90-5, chloroplastic {ECO:0000305}; Short=AtHSP90.5 {ECO:0000305}; Short=AtHsp90-5 {ECO:0000303|PubMed:11599565}; AltName: Full=Heat shock protein 88-1 {ECO:0000305}; Short=Hsp88-1 {ECO:0000303|PubMed:11599565}; AltName: Full=Hsp90C {ECO:0000303|PubMed:23382192}; AltName: Full=Protein EMBRYO DEFECTIVE 1956 {ECO:0000303|PubMed:23382192}; AltName: Full=Protein chlora…	SubName: Full=Heat shock cognate 90 kDa {ECO:0000313|EMBL:KHG10495.1};	Molecular chaperone (HSP90 family)	GO:0009507,chloroplast; GO:0009941,chloroplast envelope; GO:0009570,chloroplast stroma; GO:0005739,mitochondrion; GO:0009536,plastid; GO:0005774,vacuolar membrane; GO:0005524,ATP binding; GO:0042803,protein homodimerization activity; GO:0051082,unfolded protein binding; GO:0009704,de-etiolation; GO:0006457,protein folding; GO:0045037,protein import into chloroplast stroma; GO:0010157,response to …	Histidine kinase-, DNA gyrase B-, and HSP90-like ATPase
Cluster-864.90991	99.8133	0	13.1901	2.48787e-24	up	K10144 RING finger and CHY zinc finger domain-containing protein 1 [EC:2.3.2.27] | (RefSeq) probable E3 ubiquitin-protein ligase RZFP34 (A)	probable E3 ubiquitin-protein ligase RZFP34 [Chenopodium quinoa]	RecName: Full=Probable E3 ubiquitin-protein ligase RZFP34 {ECO:0000305}; EC=2.3.2.27 {ECO:0000305}; AltName: Full=OsRFP1 {ECO:0000303|Ref.1}; AltName: Full=RING zinc-finger protein 34 {ECO:0000303|PubMed:25002225}; Short=OsRZFP34 {ECO:0000303|PubMed:25002225};	SubName: Full=Uncharacterized protein {ECO:0000313|EMBL:KNA09184.1};	Zn-finger protein	GO:0005634,nucleus; GO:0016740,transferase activity; GO:0008270,zinc ion binding; GO:0016567,protein ubiquitination	RING/Ubox like zinc-binding domain
Cluster-864.102973	2466.65	14.6133	5.58581	2.51047e-24	up	K22139 mitochondrial pyruvate carrier 2 | (RefSeq) hypothetical protein (A)	early light-induced protein 1, chloroplastic-like [Chenopodium quinoa]	RecName: Full=Early light-induced protein 1, chloroplastic {ECO:0000305}; Flags: Precursor;	SubName: Full=Uncharacterized protein {ECO:0000313|EMBL:KCW85048.1};	--	GO:0009535,chloroplast thylakoid membrane; GO:0016021,integral component of membrane; GO:0009522,photosystem I; GO:0009523,photosystem II; GO:0071483,cellular response to blue light; GO:0071490,cellular response to far red light; GO:0034605,cellular response to heat; GO:0071486,cellular response to high light intensity; GO:0071491,cellular response to red light; GO:0071492,cellular response to UV…	Chlorophyll A-B binding protein
Cluster-864.79730	199.143	116.96	-1.40606	2.66911e-24	down	K01373 cathepsin F [EC:3.4.22.41] | (RefSeq) cysteine protease RD19A-like (A)	cysteine protease RD19A-like [Durio zibethinus]	RecName: Full=Cysteine protease RD19A {ECO:0000305}; EC=3.4.22.- {ECO:0000305}; AltName: Full=Protein RESPONSIVE TO DEHYDRATION 19 {ECO:0000303|PubMed:8325504}; Short=RD19 {ECO:0000303|PubMed:8325504}; Flags: Precursor;	SubName: Full=Papain family cysteine protease {ECO:0000313|EMBL:EOY14897.1};	Cysteine proteinase Cathepsin F	GO:0005615,extracellular space; GO:0005764,lysosome; GO:0000323,lytic vacuole; GO:0005634,nucleus; GO:0005773,vacuole; GO:0004197,cysteine-type endopeptidase activity; GO:0042742,defense response to bacterium; GO:0051603,proteolysis involved in cellular protein catabolic process; GO:0006970,response to osmotic stress; GO:0009651,response to salt stress	Peptidase C1-like family
Cluster-864.72031	71.4833	64.9967	-2.02179	2.79228e-24	down	K10752 histone-binding protein RBBP4 | (RefSeq) heavy metal-associated isoprenylated plant protein 26-like (A)	heavy metal-associated isoprenylated plant protein 26-like [Spinacia oleracea]	RecName: Full=Heavy metal-associated isoprenylated plant protein 26 {ECO:0000303|PubMed:21072340, ECO:0000303|PubMed:23368984}; Short=AtHIP26 {ECO:0000303|PubMed:23368984}; Short=AtHIPP26 {ECO:0000303|PubMed:21072340, ECO:0000303|PubMed:23368984}; AltName: Full=Farnesylated protein 6 {ECO:0000303|PubMed:8837031}; Short=AtFP6 {ECO:0000303|PubMed:8837031}; Flags: Precursor;	SubName: Full=Uncharacterized protein {ECO:0000313|EMBL:KNA16033.1};	Copper chaperone	GO:0005737,cytoplasm; GO:0031965,nuclear membrane; GO:0005886,plasma membrane; GO:0009506,plasmodesma; GO:0046870,cadmium ion binding; GO:0005507,copper ion binding; GO:0032791,lead ion binding; GO:0046916,cellular transition metal ion homeostasis; GO:0010286,heat acclimation; GO:0030001,metal ion transport	Heavy-metal-associated domain
Cluster-864.42646	0	10.6667	-12.7774	3.07734e-24	down	K15382 solute carrier family 50 (sugar transporter) | (RefSeq) bidirectional sugar transporter SWEET1 (A)	PREDICTED: bidirectional sugar transporter SWEET1 [Beta vulgaris subsp. vulgaris]	RecName: Full=Bidirectional sugar transporter SWEET1 {ECO:0000303|PubMed:21107422}; Short=AtSWEET1 {ECO:0000303|PubMed:21107422}; AltName: Full=Protein SUGARS WILL EVENTUALLY BE EXPORTED TRANSPORTERS 1 {ECO:0000303|PubMed:21107422};	RecName: Full=Bidirectional sugar transporter SWEET {ECO:0000256|RuleBase:RU910715};	Multitransmembrane protein	GO:0005783,endoplasmic reticulum; GO:0005789,endoplasmic reticulum membrane; GO:0005887,integral component of plasma membrane; GO:0005886,plasma membrane; GO:0051119,sugar transmembrane transporter activity; GO:0051260,protein homooligomerization	Sugar efflux transporter for intercellular exchange
Cluster-864.22523	0.173333	32.72	-9.66096	3.91944e-24	down	--	--	--	--	--	--	--
Cluster-864.81662	63.8233	107.183	-2.89866	3.91944e-24	down	K02976 small subunit ribosomal protein S26e | (RefSeq) 40S ribosomal protein S26-1-like (A)	40S ribosomal protein S26-1-like [Carica papaya]	RecName: Full=40S ribosomal protein S26-3;	SubName: Full=Uncharacterized protein {ECO:0000313|EMBL:GAY63403.1};	40s ribosomal protein S26	GO:0022626,cytosolic ribosome; GO:0022627,cytosolic small ribosomal subunit; GO:0016020,membrane; GO:0003729,mRNA binding; GO:0003735,structural constituent of ribosome; GO:0006412,translation	Ribosomal protein S26e
Cluster-864.73218	0	31.3033	-13.4228	4.63538e-24	down	K20628 expansin | (RefSeq) expansin-A1-like (A)	expansin-A10-like [Chenopodium quinoa]	RecName: Full=Expansin-A15; Short=AtEXPA15; AltName: Full=Alpha-expansin-15; Short=At-EXP15; Short=AtEx15; AltName: Full=Ath-ExpAlpha-1.3; Flags: Precursor;	SubName: Full=Uncharacterized protein {ECO:0000313|EMBL:KNA15350.1};	--	GO:0005618,cell wall; GO:0005576,extracellular region; GO:0016020,membrane; GO:0009664,plant-type cell wall organization; GO:0006949,syncytium formation	Lytic transglycolase
Cluster-864.93167	0	40.6933	-12.8681	4.95504e-24	down	K02943 large subunit ribosomal protein LP2 | (RefSeq) 60S acidic ribosomal protein P2A (A)	60S acidic ribosomal protein P2 [Handroanthus impetiginosus]	RecName: Full=60S acidic ribosomal protein P2A; Short=P2;	SubName: Full=60S acidic ribosomal protein P2 {ECO:0000313|EMBL:PIN00990.1};	60S acidic ribosomal protein P2	GO:0022625,cytosolic large ribosomal subunit; GO:0032403,NA; GO:0003735,structural constituent of ribosome; GO:0006414,translational elongation	60s Acidic ribosomal protein
Cluster-864.32758	20.8267	0.386667	3.54165	5.23377e-24	up	K03093 RNA polymerase sigma factor | (RefSeq) RNA polymerase sigma factor sigE, chloroplastic/mitochondrial-like (A)	RNA polymerase sigma factor sigE, chloroplastic/mitochondrial-like [Chenopodium quinoa]	RecName: Full=RNA polymerase sigma factor sigE, chloroplastic/mitochondrial; Short=Sigma factor E; Short=Sigma-E; AltName: Full=RNA polymerase sigma factor sig5; Short=Atsig5; Short=Sigma factor 5; Flags: Precursor;	SubName: Full=RNA polymerase sigma factor sigE, chloroplastic/mitochondrial-like {ECO:0000313|RefSeq:XP_018838242.1, ECO:0000313|RefSeq:XP_018838243.1, ECO:0000313|RefSeq:XP_018838244.1};	--	GO:0009507,chloroplast; GO:0005739,mitochondrion; GO:0003677,DNA binding; GO:0003700,DNA-binding transcription factor activity; GO:0001053,NA; GO:0016987,sigma factor activity; GO:0071483,cellular response to blue light; GO:0071472,cellular response to salt stress; GO:0009658,chloroplast organization; GO:0006352,DNA-templated transcription, initiation; GO:0009553,embryo sac development; GO:001020…	Sigma-70 region 2
Cluster-864.62018	0	6.35	-12.8643	5.2697e-24	down	K00975 glucose-1-phosphate adenylyltransferase [EC:2.7.7.27] | (RefSeq) glucose-1-phosphate adenylyltransferase large subunit 1-like (A)	glucose-1-phosphate adenylyltransferase large subunit 1-like [Chenopodium quinoa]	RecName: Full=Glucose-1-phosphate adenylyltransferase large subunit 1; EC=2.7.7.27; AltName: Full=ADP-glucose pyrophosphorylase; AltName: Full=ADP-glucose synthase; AltName: Full=AGPase S; AltName: Full=Alpha-D-glucose-1-phosphate adenyl transferase; Flags: Fragment;	RecName: Full=Glucose-1-phosphate adenylyltransferase {ECO:0000256|RuleBase:RU362093}; EC=2.7.7.27 {ECO:0000256|RuleBase:RU362093}; AltName: Full=ADP-glucose pyrophosphorylase {ECO:0000256|RuleBase:RU362093};	GDP-mannose pyrophosphorylase/mannose-1-phosphate guanylyltransferase	GO:0009501,amyloplast; GO:0009507,chloroplast; GO:0005524,ATP binding; GO:0008878,glucose-1-phosphate adenylyltransferase activity; GO:0005978,glycogen biosynthetic process; GO:0019252,starch biosynthetic process	Bacterial transferase hexapeptide (six repeats)
Cluster-864.77062	266.55	7.55667	2.95119	5.33015e-24	up	K13456 RPM1-interacting protein 4 | (RefSeq) RPM1 interacting protein 4 transcript protein (A)	RPM1-interacting protein 4 [Spinacia oleracea]	RecName: Full=RPM1-interacting protein 4;	SubName: Full=Uncharacterized protein {ECO:0000313|EMBL:KNA04614.1};	--	GO:0012505,endomembrane system; GO:0019897,extrinsic component of plasma membrane; GO:0016020,membrane; GO:0005886,plasma membrane; GO:0010204,defense response signaling pathway, resistance gene-independent; GO:0009816,defense response to bacterium, incompatible interaction; GO:0034051,negative regulation of plant-type hypersensitive response; GO:0009626,plant-type hypersensitive response; GO:000…	Cleavage site for pathogenic type III effector avirulence factor Avr
Cluster-864.133320	0.12	5.93333	-7.96038	5.62475e-24	down	K00660 chalcone synthase [EC:2.3.1.74] | (RefSeq) chalcone synthase (A)	PREDICTED: chalcone synthase [Beta vulgaris subsp. vulgaris]	RecName: Full=Chalcone synthase 2; EC=2.3.1.74; AltName: Full=Naringenin-chalcone synthase 2;	SubName: Full=Uncharacterized protein {ECO:0000313|EMBL:KNA19553.1};	--	GO:0016210,naringenin-chalcone synthase activity; GO:0009813,flavonoid biosynthetic process	FAE1/Type III polyketide synthase-like protein
Cluster-864.79965	914.183	6614.21	-4.84554	6.23715e-24	down	--	--	--	SubName: Full=Putative ovule protein {ECO:0000313|EMBL:JAP35784.1};	--	GO:0008174,mRNA methyltransferase activity; GO:0003723,RNA binding; GO:0006396,RNA processing	--
Cluster-864.62852	0.11	2.4	-6.72281	6.32612e-24	down	K13119 protein FAM50 | (RefSeq) protein XAP5 CIRCADIAN TIMEKEEPER isoform X1 (A)	PREDICTED: protein XAP5 CIRCADIAN TIMEKEEPER isoform X2 [Tarenaya hassleriana]	RecName: Full=Protein XAP5 CIRCADIAN TIMEKEEPER;	SubName: Full=protein XAP5 CIRCADIAN TIMEKEEPER {ECO:0000313|RefSeq:XP_008457650.1};	Uncharacterized conserved protein XAP-5	GO:0005634,nucleus; GO:0009873,ethylene-activated signaling pathway; GO:0035196,production of miRNAs involved in gene silencing by miRNA; GO:0042752,regulation of circadian rhythm; GO:0010099,regulation of photomorphogenesis; GO:0009637,response to blue light; GO:0010114,response to red light; GO:0048511,rhythmic process	NADH:ubiquinone oxidoreductase, NDUFB6/B17 subunit
Cluster-864.113250	0	23.83	-13.0109	6.54863e-24	down	--	--	--	--	--	--	--
Cluster-864.88372	159.727	3.03333	3.59283	9.0061e-24	up	K09264 MADS-box transcription factor, plant | (RefSeq) developmental protein SEPALLATA 1-like (A)	PREDICTED: developmental protein SEPALLATA 1 isoform X4 [Beta vulgaris subsp. vulgaris]	RecName: Full=Developmental protein SEPALLATA 2; AltName: Full=Agamous-like MADS-box protein AGL4;	SubName: Full=Uncharacterized protein {ECO:0000313|EMBL:KNA21708.1};	MADS box transcription factor	GO:0005634,nucleus; GO:0003700,DNA-binding transcription factor activity; GO:0046983,protein dimerization activity; GO:0000977,RNA polymerase II regulatory region sequence-specific DNA binding; GO:0030154,cell differentiation; GO:0048481,plant ovule development; GO:0045944,positive regulation of transcription by RNA polymerase II; GO:0006351,transcription, DNA-templated	Sucrose synthase
Cluster-864.84977	134.88	4.27333	2.8392	9.06668e-24	up	K11275 histone H1/5 | (RefSeq) HISTONE H1-3 family protein (A)	HISTONE H1-3 family protein [Populus trichocarpa]	RecName: Full=Histone H1;	SubName: Full=HISTONE H1-3 family protein {ECO:0000313|EMBL:ERP60928.1};	--	GO:0000786,nucleosome; GO:0005634,nucleus; GO:0003677,DNA binding; GO:0006334,nucleosome assembly	linker histone H1 and H5 family
Cluster-864.54215	52.2367	0.83	3.77648	1.11312e-23	up	K02953 small subunit ribosomal protein S13e | (RefSeq) 40S ribosomal protein S13-like (A)	PREDICTED: 40S ribosomal protein S13 [Theobroma cacao]	RecName: Full=40S ribosomal protein S13;	SubName: Full=Ribosomal_S15 domain-containing protein/Ribosomal_S13_N domain-containing protein {ECO:0000313|EMBL:GAV78646.1};	40S ribosomal protein S13	GO:0022627,cytosolic small ribosomal subunit; GO:0005730,nucleolus; GO:0070181,small ribosomal subunit rRNA binding; GO:0003735,structural constituent of ribosome; GO:0006412,translation	Ribosomal protein S15
Cluster-864.74759	201.9	4.73333	3.31669	1.29571e-23	up	K07897 Ras-related protein Rab-7A | (RefSeq) ras-related protein Rab7-like isoform X1 (A)	uncharacterized protein LOC110698767 [Chenopodium quinoa]	--	SubName: Full=Uncharacterized protein {ECO:0000313|EMBL:KNA18611.1};	--	--	--
Cluster-26399.0	3.22667	13.88	-4.2895	1.3883e-23	down	K14496 abscisic acid receptor PYR/PYL family | (RefSeq) RCAR1; abscisic acid receptor PYL8 (A)	PREDICTED: abscisic acid receptor PYL8 [Capsicum annuum]	RecName: Full=Abscisic acid receptor PYL9; AltName: Full=ABI1-binding protein 4; AltName: Full=PYR1-like protein 9; AltName: Full=Regulatory components of ABA receptor 1;	SubName: Full=abscisic acid receptor PYL8 {ECO:0000313|RefSeq:XP_016538202.1};	--	GO:0005737,cytoplasm; GO:0005634,nucleus; GO:0005886,plasma membrane; GO:0010427,abscisic acid binding; GO:0042803,protein homodimerization activity; GO:0004864,protein phosphatase inhibitor activity; GO:0004872,NA; GO:0009738,abscisic acid-activated signaling pathway	Polyketide cyclase / dehydrase and lipid transport
Cluster-864.90654	324.79	13.6833	2.40066	1.50118e-23	up	K22376 E3 ubiquitin-protein ligase KCMF1 [EC:2.3.2.27] | (RefSeq) protein DEHYDRATION-INDUCED 19 homolog 4-like (A)	PREDICTED: protein DEHYDRATION-INDUCED 19 homolog 4 [Beta vulgaris subsp. vulgaris]	RecName: Full=Protein DEHYDRATION-INDUCED 19 homolog 4; Short=AtDi19-4;	SubName: Full=Uncharacterized protein {ECO:0000313|EMBL:KNA11766.1};	--	GO:0048471,perinuclear region of cytoplasm	Drought induced 19 protein (Di19), zinc-binding
Cluster-864.82706	0.553333	406.943	-11.0575	1.64079e-23	down	--	--	--	SubName: Full=Putative ovule protein {ECO:0000313|EMBL:JAP38365.1};	--	GO:0005524,ATP binding; GO:0008174,mRNA methyltransferase activity; GO:0003723,RNA binding; GO:0003968,RNA-directed 5'-3' RNA polymerase activity; GO:0006396,RNA processing; GO:0006351,transcription, DNA-templated; GO:0039694,viral RNA genome replication	--
Cluster-864.104041	1168.31	0.223333	10.1844	1.72949e-23	up	K04079 molecular chaperone HtpG | (RefSeq) heat shock protein 82-like (A)	heat shock protein 82-like [Arachis ipaensis]	RecName: Full=Heat shock protein 82; Flags: Fragment;	SubName: Full=Chaperone {ECO:0000313|EMBL:ABF61871.1}; Flags: Fragment;	Molecular chaperone (HSP90 family)	GO:0005737,cytoplasm; GO:0005524,ATP binding; GO:0051082,unfolded protein binding; GO:0006457,protein folding; GO:0006950,response to stress	Hsp90 protein
Cluster-864.118120	641.527	0.17	9.75197	2.28109e-23	up	K13993 HSP20 family protein | (RefSeq) 22.0 kDa class IV heat shock protein (A)	PREDICTED: 22.0 kDa class IV heat shock protein [Beta vulgaris subsp. vulgaris]	RecName: Full=22.0 kDa class IV heat shock protein; Flags: Precursor;	SubName: Full=Uncharacterized protein {ECO:0000313|EMBL:EEE95807.2};	Molecular chaperone (small heat-shock protein Hsp26/Hsp42)	GO:0005788,endoplasmic reticulum lumen	CS domain
Cluster-864.70894	44.7567	0.766667	3.68611	2.57991e-23	up	K04422 mitogen-activated protein kinase kinase kinase 13 [EC:2.7.11.25] | (RefSeq) serine/threonine-protein kinase EDR1 isoform X1 (A)	uncharacterized protein LOC110792547 [Spinacia oleracea]	--	SubName: Full=Uncharacterized protein {ECO:0000313|EMBL:KNA15263.1};	--	--	PB1 domain
Cluster-864.41094	1.71333	3.10667	-3.03878	2.75029e-23	down	K08176 MFS transporter, PHS family, inorganic phosphate transporter | (RefSeq) probable inorganic phosphate transporter 1-4 (A)	PREDICTED: probable inorganic phosphate transporter 1-4 [Beta vulgaris subsp. vulgaris]	RecName: Full=Probable inorganic phosphate transporter 1-4; Short=OsPT4; Short=OsPht1;4; AltName: Full=H(+)/Pi cotransporter; AltName: Full=OsPT1;	SubName: Full=Uncharacterized protein {ECO:0000313|EMBL:KNA12764.1};	Inorganic phosphate transporter	GO:0016021,integral component of membrane; GO:0005315,inorganic phosphate transmembrane transporter activity; GO:0015293,symporter activity; GO:0006817,phosphate ion transport	Major Facilitator Superfamily
Cluster-864.88182	0	10.9233	-12.5946	2.79574e-23	down	K02938 large subunit ribosomal protein L8e | (RefSeq) 60S ribosomal protein L8-1 (A)	PREDICTED: 60S ribosomal protein L8-1 [Beta vulgaris subsp. vulgaris]	RecName: Full=60S ribosomal protein L8; AltName: Full=L2; AltName: Full=Ribosomal protein TL2;	SubName: Full=Uncharacterized protein {ECO:0000313|EMBL:KNA08895.1};	60s ribosomal protein L2/L8	GO:0022625,cytosolic large ribosomal subunit; GO:0003723,RNA binding; GO:0003735,structural constituent of ribosome; GO:0002181,cytoplasmic translation	Ribosomal Proteins L2, RNA binding domain
Cluster-864.104800	179.43	1.56	4.75556	2.82045e-23	up	K00434 L-ascorbate peroxidase [EC:1.11.1.11] | (RefSeq) L-ascorbate peroxidase 2, cytosolic (A)	L-ascorbate peroxidase 2, cytosolic [Solanum lycopersicum]	RecName: Full=L-ascorbate peroxidase 2, cytosolic {ECO:0000305}; EC=1.11.1.11 {ECO:0000269|PubMed:15685422}; AltName: Full=APXb {ECO:0000303|PubMed:15685422}; AltName: Full=OsAPx2 {ECO:0000303|PubMed:15599508};	SubName: Full=Uncharacterized protein {ECO:0000313|EnsemblPlants:Solyc09g007270.2.1};	--	GO:0009507,chloroplast; GO:0004130,cytochrome-c peroxidase activity; GO:0020037,heme binding; GO:0016688,L-ascorbate peroxidase activity; GO:0046872,metal ion binding; GO:0034599,cellular response to oxidative stress; GO:0042744,hydrogen peroxide catabolic process; GO:0000302,response to reactive oxygen species	Peroxidase
Cluster-864.82991	346.103	19.2033	2.03801	2.82045e-23	up	K09503 DnaJ homolog subfamily A member 2 | (RefSeq) dnaJ protein homolog ANJ1 (A)	putative DnaJ protein [Hylocereus polyrhizus]	RecName: Full=DnaJ protein homolog ANJ1; Flags: Precursor;	SubName: Full=Putative DnaJ protein {ECO:0000313|EMBL:ASZ85174.1};	Molecular chaperone (DnaJ superfamily)	GO:0016020,membrane; GO:0005524,ATP binding; GO:0031072,heat shock protein binding; GO:0046872,metal ion binding; GO:0051082,unfolded protein binding; GO:0006457,protein folding; GO:0009408,response to heat	TNF receptor-associated factor 6 zinc finger 2
Cluster-864.82481	45.1533	225.987	-4.14731	2.87882e-23	down	K03327 multidrug resistance protein, MATE family | (RefSeq) protein DETOXIFICATION 27-like (A)	Protein TRANSPARENT TESTA 12 -like protein [Gossypium arboreum]	RecName: Full=Protein DETOXIFICATION 27 {ECO:0000303|PubMed:11739388}; Short=AtDTX27 {ECO:0000303|PubMed:11739388}; AltName: Full=Multidrug and toxic compound extrusion protein 27 {ECO:0000305}; Short=MATE protein 27 {ECO:0000305};	SubName: Full=Protein TRANSPARENT TESTA 12-like protein {ECO:0000313|EMBL:KHG06026.1};	Uncharacterized membrane protein, predicted efflux pump	GO:0016021,integral component of membrane; GO:0015297,antiporter activity; GO:0015238,drug transmembrane transporter activity; GO:0006855,drug transmembrane transport	--
Cluster-864.82891	0.606667	1048.72	-12.574	3.31872e-23	down	--	--	--	SubName: Full=Putative RNA-dependent RNA polymerase-like {ECO:0000313|EMBL:JAP37078.1}; Flags: Fragment;	--	GO:0005524,ATP binding; GO:0008174,mRNA methyltransferase activity; GO:0003723,RNA binding; GO:0003968,RNA-directed 5'-3' RNA polymerase activity; GO:0006396,RNA processing	--
Cluster-864.98564	1117.01	1.44333	7.70544	3.73037e-23	up	--	PREDICTED: jasmonate-induced protein homolog [Beta vulgaris subsp. vulgaris]	RecName: Full=Jasmonate-induced protein homolog;	SubName: Full=Uncharacterized protein {ECO:0000313|EMBL:KNA11535.1};	--	--	--
Cluster-864.73407	81.6567	3.82333	2.24731	3.73411e-23	up	K08081 tropinone reductase I [EC:1.1.1.206] | (RefSeq) hypothetical protein (A)	PREDICTED: zinc finger CCHC domain-containing protein 10 [Beta vulgaris subsp. vulgaris]	--	SubName: Full=Uncharacterized protein {ECO:0000313|EMBL:KNA21270.1};	Predicted C3H1-type Zn-finger protein	GO:0003676,nucleic acid binding; GO:0008270,zinc ion binding	Eukaryotic translation initiation factor 3 subunit G
Cluster-864.153320	0.21	2.47667	-5.83069	3.79944e-23	down	--	PREDICTED: putative F-box/LRR-repeat protein At3g18150 [Beta vulgaris subsp. vulgaris]	--	SubName: Full=putative F-box/LRR-repeat protein At5g54820 {ECO:0000313|RefSeq:XP_010275939.1};	--	--	--
Cluster-864.100666	157.583	8.92667	1.98895	3.90236e-23	up	K14396 polyadenylate-binding protein 2 | (RefSeq) polyadenylate-binding protein 2-like (A)	PREDICTED: polyadenylate-binding protein 2-like isoform X2 [Beta vulgaris subsp. vulgaris]	RecName: Full=Polyadenylate-binding protein 2 {ECO:0000303|PubMed:18479511}; Short=AtPabN2 {ECO:0000303|PubMed:18479511}; Short=AtPabN3 {ECO:0000303|PubMed:23334891}; Short=Poly(A)-binding protein 2 {ECO:0000303|PubMed:18479511}; AltName: Full=Nuclear poly(A)-binding protein 2 {ECO:0000305}; AltName: Full=Poly(A)-binding protein II {ECO:0000305}; Short=PABII {ECO:0000305};	SubName: Full=Uncharacterized protein {ECO:0000313|EMBL:KNA21830.1};	Splicing factor RNPS1, SR protein superfamily	GO:0005737,cytoplasm; GO:0016607,nuclear speck; GO:0003723,RNA binding	RNA recognition motif. (a.k.a. RRM, RBD, or RNP domain)
Cluster-864.129847	713.427	5.35333	5.23948	3.91862e-23	up	--	--	--	--	--	--	--
Cluster-864.80911	0.106667	263.19	-12.5541	4.03068e-23	down	--	--	--	--	--	--	--
Cluster-864.68035	2.89	6.99	-3.49476	4.38806e-23	down	K14484 auxin-responsive protein IAA | (RefSeq) auxin-responsive protein IAA27 (A)	auxin-responsive protein IAA27 [Spinacia oleracea]	RecName: Full=Auxin-responsive protein IAA27; AltName: Full=Auxin-induced protein 27; AltName: Full=Indoleacetic acid-induced protein 27; AltName: Full=Phytochrome-associated protein 2;	RecName: Full=Auxin-responsive protein {ECO:0000256|RuleBase:RU004549};	--	GO:0005634,nucleus; GO:0003700,DNA-binding transcription factor activity; GO:0009734,auxin-activated signaling pathway; GO:0009733,response to auxin; GO:0006351,transcription, DNA-templated	AUX/IAA family
Cluster-864.90061	4.40333	25.4567	-4.6032	4.4774e-23	down	--	PREDICTED: uncharacterized protein LOC103333236 [Prunus mume]	--	SubName: Full=Uncharacterized protein {ECO:0000313|EMBL:EMJ19815.1};	--	--	--
Cluster-864.84554	5.67667	8.63667	-2.77323	4.50709e-23	down	K02981 small subunit ribosomal protein S2e | (RefSeq) 40S ribosomal protein S2-2 (A)	PREDICTED: 40S ribosomal protein S2-2 [Beta vulgaris subsp. vulgaris]	RecName: Full=40S ribosomal protein S2-2;	SubName: Full=Uncharacterized protein {ECO:0000313|EMBL:KMS95869.1};	40S ribosomal protein S2/30S ribosomal protein S5	GO:0005618,cell wall; GO:0022627,cytosolic small ribosomal subunit; GO:0016020,membrane; GO:0009506,plasmodesma; GO:0003729,mRNA binding; GO:0003735,structural constituent of ribosome; GO:0006412,translation	Ribosomal protein S5, C-terminal domain
Cluster-864.68519	7.06667	24.27	-3.91936	5.30156e-23	down	K11855 ubiquitin carboxyl-terminal hydrolase 36/42 [EC:3.4.19.12] | (RefSeq) ubiquitin carboxyl-terminal hydrolase 36 (A)	PREDICTED: 14 kDa proline-rich protein DC2.15 [Beta vulgaris subsp. vulgaris]	RecName: Full=pEARLI1-like lipid transfer protein 3; Flags: Precursor;	SubName: Full=Uncharacterized protein {ECO:0000313|EnsemblPlants:TRIAE_CS42_4DL_TGACv1_343143_AA1130510.2};	--	GO:0005618,cell wall; GO:0005576,extracellular region	Probable lipid transfer
Cluster-864.108074	1.21	5.60667	-4.3767	5.48768e-23	down	K21552 methyl halide transferase [EC:2.1.1.165] | (RefSeq) probable thiol methyltransferase 2 isoform X1 (A)	probable thiol methyltransferase 2 isoform X1 [Chenopodium quinoa]	RecName: Full=Probable thiol methyltransferase 2; EC=2.1.1.9; AltName: Full=Protein HARMLESS TO OZONE LAYER 3; Short=AtHOL3;	SubName: Full=Uncharacterized protein {ECO:0000313|EMBL:KNA25858.1};	--	GO:0009507,chloroplast; GO:0009941,chloroplast envelope; GO:0018708,thiol S-methyltransferase activity	Thiopurine S-methyltransferase (TPMT)
Cluster-864.64057	0.823333	4.49333	-4.63192	5.93412e-23	down	--	uncharacterized protein LOC110736725 [Chenopodium quinoa]	--	SubName: Full=Uncharacterized protein {ECO:0000313|EMBL:KNA08552.1};	--	GO:0016021,integral component of membrane	--
Cluster-864.100048	221.75	0.146667	8.27701	6.01321e-23	up	K09571 FK506-binding protein 4/5 [EC:5.2.1.8] | (RefSeq) peptidyl-prolyl cis-trans isomerase FKBP62 (A)	70 kDa peptidyl-prolyl isomerase [Jatropha curcas]	RecName: Full=Peptidyl-prolyl cis-trans isomerase FKBP62; Short=PPIase FKBP62; EC=5.2.1.8; AltName: Full=70 kDa peptidyl-prolyl isomerase; AltName: Full=FK506-binding protein 62; Short=AtFKBP62; AltName: Full=Immunophilin FKBP62; AltName: Full=Peptidylprolyl isomerase ROF1; AltName: Full=Protein ROTAMASE FKBP 1; AltName: Full=Rotamase;	RecName: Full=Peptidylprolyl isomerase {ECO:0000256|PROSITE-ProRule:PRU00277}; EC=5.2.1.8 {ECO:0000256|PROSITE-ProRule:PRU00277};	FKBP-type peptidyl-prolyl cis-trans isomerase	GO:0005737,cytoplasm; GO:0005634,nucleus; GO:0005516,calmodulin binding; GO:0005528,FK506 binding; GO:0003755,peptidyl-prolyl cis-trans isomerase activity; GO:0070370,cellular heat acclimation; GO:0061077,chaperone-mediated protein folding	Anaphase-promoting complex, cyclosome, subunit 3
Cluster-864.106011	341.71	1.01333	6.37582	6.01895e-23	up	K22139 mitochondrial pyruvate carrier 2 | (RefSeq) hypothetical protein (A)	early light-induced protein 1, chloroplastic-like [Chenopodium quinoa]	RecName: Full=Early light-induced protein 1, chloroplastic {ECO:0000305}; Flags: Precursor;	SubName: Full=Uncharacterized protein {ECO:0000313|EMBL:KCW85048.1};	--	GO:0009535,chloroplast thylakoid membrane; GO:0016021,integral component of membrane; GO:0009522,photosystem I; GO:0009523,photosystem II; GO:0071483,cellular response to blue light; GO:0071490,cellular response to far red light; GO:0034605,cellular response to heat; GO:0071486,cellular response to high light intensity; GO:0071491,cellular response to red light; GO:0071492,cellular response to UV…	Chlorophyll A-B binding protein
Cluster-864.80050	29856.5	0	14.1768	6.5185e-23	up	--	--	--	--	--	--	--
Cluster-864.11071	124.68	0.216667	7.03546	6.56391e-23	up	K23490 cytochrome b5 | (RefSeq) cytochrome b5 (A)	cytochrome b5 [Cajanus cajan]	RecName: Full=Cytochrome b5;	SubName: Full=Cytochrome b5 isoform 1 {ECO:0000313|EMBL:KYP44880.1};	Cytochrome b5	GO:0005789,endoplasmic reticulum membrane; GO:0016021,integral component of membrane; GO:0031090,organelle membrane; GO:0020037,heme binding; GO:0046872,metal ion binding; GO:0055114,oxidation-reduction process	Cytochrome b5-like Heme/Steroid binding domain
Cluster-864.49821	0.52	6.49333	-5.71821	6.57314e-23	down	K01641 hydroxymethylglutaryl-CoA synthase [EC:2.3.3.10] | (RefSeq) hydroxymethylglutaryl-CoA synthase (A)	hydroxymethylglutaryl-CoA synthase [Spinacia oleracea]	RecName: Full=Hydroxymethylglutaryl-CoA synthase; Short=HMG-CoA synthase; EC=2.3.3.10; AltName: Full=3-hydroxy-3-methylglutaryl coenzyme A synthase; AltName: Full=Protein EMBRYO DEFECTIVE 2778; AltName: Full=Protein FLAKY POLLEN 1;	RecName: Full=3-hydroxy-3-methylglutaryl coenzyme A synthase {ECO:0000256|RuleBase:RU364071}; Short=HMG-CoA synthase {ECO:0000256|RuleBase:RU364071}; EC=2.3.3.10 {ECO:0000256|RuleBase:RU364071};	Hydroxymethylglutaryl-CoA synthase	GO:0005829,cytosol; GO:0009506,plasmodesma; GO:0004421,hydroxymethylglutaryl-CoA synthase activity; GO:0019287,isopentenyl diphosphate biosynthetic process, mevalonate pathway; GO:0016126,sterol biosynthetic process	3-Oxoacyl-[acyl-carrier-protein (ACP)] synthase III C terminal
Cluster-864.116586	545.65	11.7933	3.54788	6.62598e-23	up	--	--	--	--	--	--	--
Cluster-864.112431	1.12333	5.22333	-4.43913	7.01365e-23	down	K04733 interleukin-1 receptor-associated kinase 4 [EC:2.7.11.1] | (RefSeq) probable LRR receptor-like serine/threonine-protein kinase RFK1 (A)	probable LRR receptor-like serine/threonine-protein kinase At1g53430 [Chenopodium quinoa]	RecName: Full=Probable LRR receptor-like serine/threonine-protein kinase At1g53440; EC=2.7.11.1; Flags: Precursor;	SubName: Full=Pkinase_Tyr domain-containing protein/Malectin domain-containing protein/LRR_8 domain-containing protein {ECO:0000313|EMBL:GAV60690.1};	--	GO:0016021,integral component of membrane; GO:0005886,plasma membrane; GO:0005524,ATP binding; GO:0004674,protein serine/threonine kinase activity	Fungal protein kinase
Cluster-864.29395	78.7633	2.36667	2.85512	7.99488e-23	up	K08515 vesicle-associated membrane protein 7 | (RefSeq) vesicle-associated membrane protein 714 (A)	vesicle-associated membrane protein 714 [Jatropha curcas]	RecName: Full=Vesicle-associated membrane protein 714 {ECO:0000303|PubMed:11115874}; Short=AtVAMP714 {ECO:0000303|PubMed:11115874};	SubName: Full=Uncharacterized protein {ECO:0000313|EMBL:KDP39846.1};	Synaptobrevin/VAMP-like protein	GO:0005794,Golgi apparatus; GO:0000139,Golgi membrane; GO:0016021,integral component of membrane; GO:0031201,SNARE complex; GO:0005773,vacuole; GO:0005484,SNAP receptor activity; GO:0000149,SNARE binding; GO:0006887,exocytosis; GO:0015031,protein transport; GO:0009651,response to salt stress; GO:0006906,vesicle fusion	ABC transporter transmembrane region
Cluster-864.56947	0	9.71667	-12.4641	8.06836e-23	down	K06685 MOB kinase activator 1 | (RefSeq) MOB kinase activator-like 1A (A)	PREDICTED: MOB kinase activator-like 1A [Beta vulgaris subsp. vulgaris]	RecName: Full=MOB kinase activator-like 1A; AltName: Full=Mob1 homolog 1A; AltName: Full=Mps one binder kinase activator-like 1A;	SubName: Full=Uncharacterized protein {ECO:0000313|EMBL:KNA14868.1};	Cell cycle-associated protein Mob1-1	GO:0005737,cytoplasm; GO:0005769,early endosome; GO:0005634,nucleus; GO:0009705,plant-type vacuole membrane; GO:0005886,plasma membrane; GO:0005802,trans-Golgi network; GO:0046872,metal ion binding; GO:0051301,cell division; GO:0008283,cell proliferation; GO:0009553,embryo sac development; GO:0048229,gametophyte development; GO:0009554,megasporogenesis; GO:0009556,microsporogenesis; GO:0035265,or…	Mob1/phocein family
Cluster-864.71752	41.5267	0.356667	4.63832	8.11411e-23	up	--	hypothetical protein [Mesembryanthemum crystallinum]	--	SubName: Full=Uncharacterized protein {ECO:0000313|EMBL:AMB72439.1};	--	--	--
Cluster-864.74845	61.4967	0.15	6.5767	8.13873e-23	up	--	eukaryotic translation initiation factor 4B1 [Spinacia oleracea]	--	SubName: Full=Uncharacterized protein {ECO:0000313|EMBL:KNA25711.1};	--	GO:0003743,translation initiation factor activity	Plant specific eukaryotic initiation factor 4B
Cluster-864.118266	0.136667	97.5633	-11.5613	8.19229e-23	down	--	--	--	--	--	--	--
Cluster-864.95723	0.406667	4.37333	-5.56009	8.43009e-23	down	--	uncharacterized protein LOC110803149 [Spinacia oleracea]	--	SubName: Full=Uncharacterized protein {ECO:0000313|EMBL:KNA19245.1};	--	--	Protein of unknown function (DUF1442)
Cluster-864.68292	1180.49	11.71	4.7481	1.01275e-22	up	--	PREDICTED: wound-induced basic protein-like [Solanum tuberosum]	RecName: Full=Wound-induced basic protein;	SubName: Full=Putative ovule protein {ECO:0000313|EMBL:JAP06988.1}; Flags: Fragment;	--	--	Wound-inducible basic protein family
Cluster-864.60172	63.3667	0.166667	6.47561	1.04615e-22	up	--	--	--	--	--	--	--
Cluster-864.18511	0.27	6.42333	-6.71137	1.04719e-22	down	--	--	--	--	--	--	--
Cluster-864.87754	0	8.85667	-13.1447	1.10305e-22	down	K00895 diphosphate-dependent phosphofructokinase [EC:2.7.1.90] | (RefSeq) pyrophosphate--fructose 6-phosphate 1-phosphotransferase subunit beta (A)	hypothetical protein B456_011G011600 [Gossypium raimondii]	RecName: Full=Pyrophosphate--fructose 6-phosphate 1-phosphotransferase subunit beta {ECO:0000255|HAMAP-Rule:MF_03185}; Short=PFP {ECO:0000255|HAMAP-Rule:MF_03185}; EC=2.7.1.90 {ECO:0000255|HAMAP-Rule:MF_03185}; AltName: Full=6-phosphofructokinase, pyrophosphate dependent {ECO:0000255|HAMAP-Rule:MF_03185}; AltName: Full=PPi-PFK {ECO:0000255|HAMAP-Rule:MF_03185}; AltName: Full=Pyrophosphate-depende…	RecName: Full=Pyrophosphate--fructose 6-phosphate 1-phosphotransferase subunit beta {ECO:0000256|HAMAP-Rule:MF_03185}; Short=PFP {ECO:0000256|HAMAP-Rule:MF_03185}; EC=2.7.1.90 {ECO:0000256|HAMAP-Rule:MF_03185}; AltName: Full=6-phosphofructokinase, pyrophosphate dependent {ECO:0000256|HAMAP-Rule:MF_03185}; AltName: Full=PPi-PFK {ECO:0000256|HAMAP-Rule:MF_03185}; AltName: Full=Pyrophosphate-depende…	Pyrophosphate-dependent phosphofructo-1-kinase	GO:0005737,cytoplasm; GO:0003872,6-phosphofructokinase activity; GO:0005524,ATP binding; GO:0047334,diphosphate-fructose-6-phosphate 1-phosphotransferase activity; GO:0046872,metal ion binding; GO:0006002,fructose 6-phosphate metabolic process	Phosphofructokinase
Cluster-864.83390	571.803	31.7133	2.00851	1.13212e-22	up	K03232 elongation factor 1-beta | (RefSeq) elongation factor 1-beta 2-like (A)	elongation factor 1-beta 2-like [Chenopodium quinoa]	RecName: Full=Elongation factor 1-beta 2; Short=EF-1-beta 2; AltName: Full=Elongation factor 1-beta' 2; Short=EF-1-beta' 2; AltName: Full=Elongation factor 1B-alpha 2; AltName: Full=eEF-1B alpha 2;	SubName: Full=Translation elongation factor EF1B {ECO:0000313|EMBL:OVA13826.1};	Elongation factor 1 beta/delta chain	GO:0048046,apoplast; GO:0005829,cytosol; GO:0005853,eukaryotic translation elongation factor 1 complex; GO:0009506,plasmodesma; GO:0005773,vacuole; GO:0003746,translation elongation factor activity; GO:0042742,defense response to bacterium	EF-1 guanine nucleotide exchange domain
Cluster-864.63391	0.79	32.9933	-7.29679	1.28029e-22	down	--	--	--	--	--	--	--
Cluster-864.63081	0.84	4.44	-4.51608	1.31628e-22	down	K00121 S-(hydroxymethyl)glutathione dehydrogenase / alcohol dehydrogenase [EC:1.1.1.284 1.1.1.1] | (Kazusa) Lj0g3v0062349.1; - (A)	unnamed protein product [Coffea canephora]	RecName: Full=Alcohol dehydrogenase-like 7; EC=1.1.1.1 {ECO:0000250|UniProtKB:P06525};	SubName: Full=Uncharacterized protein {ECO:0000313|EMBL:CDP07305.1};	Alcohol dehydrogenase, class III	GO:0005737,cytoplasm; GO:0004022,alcohol dehydrogenase (NAD) activity; GO:0008270,zinc ion binding	Alcohol dehydrogenase GroES-like domain
Cluster-864.124096	2034.37	9.75667	5.95354	1.3835e-22	up	K22139 mitochondrial pyruvate carrier 2 | (RefSeq) hypothetical protein (A)	early light-induced protein 1, chloroplastic-like [Chenopodium quinoa]	RecName: Full=Early light-induced protein 1, chloroplastic {ECO:0000305}; Flags: Precursor;	SubName: Full=Uncharacterized protein {ECO:0000313|EMBL:KCW85048.1};	--	GO:0009535,chloroplast thylakoid membrane; GO:0016021,integral component of membrane; GO:0009522,photosystem I; GO:0009523,photosystem II; GO:0071483,cellular response to blue light; GO:0071490,cellular response to far red light; GO:0034605,cellular response to heat; GO:0071486,cellular response to high light intensity; GO:0071491,cellular response to red light; GO:0071492,cellular response to UV…	Chlorophyll A-B binding protein
Cluster-864.104222	144.75	3.19333	3.36179	1.38892e-22	up	K22857 EEF1A lysine methyltransferase 4 [EC:2.1.1.-] | (RefSeq) protein TIC 62, chloroplastic-like (A)	uncharacterized protein At2g34460, chloroplastic [Spinacia oleracea]	RecName: Full=Uncharacterized protein At2g34460, chloroplastic; Flags: Precursor;	SubName: Full=Uncharacterized protein {ECO:0000313|EMBL:KNA20665.1};	Predicted dehydrogenase	GO:0009507,chloroplast; GO:0009941,chloroplast envelope; GO:0009534,chloroplast thylakoid; GO:0009535,chloroplast thylakoid membrane; GO:0005622,intracellular; GO:0010287,plastoglobule	Dihydrodipicolinate reductase, N-terminus
Cluster-864.81185	482.823	0.693333	7.27656	1.41598e-22	up	K13993 HSP20 family protein | (RefSeq) 17.3 kDa class II heat shock protein-like (A)	17.3 kDa class II heat shock protein-like [Chenopodium quinoa]	RecName: Full=17.9 kDa class II heat shock protein;	SubName: Full=Uncharacterized protein {ECO:0000313|EMBL:KNA14461.1};	Molecular chaperone (small heat-shock protein Hsp26/Hsp42)	GO:0005737,cytoplasm	BON domain
Cluster-864.86821	0	5.29667	-12.4496	1.53422e-22	down	--	--	--	--	--	--	--
Cluster-864.92618	0	37.4367	-12.8592	1.57477e-22	down	K03875 F-box and leucine-rich repeat protein 1 (S-phase kinase-associated protein 2) | (RefSeq) F-box protein SKP2A-like (A)	hypothetical protein LSAT_6X97240 [Lactuca sativa]	RecName: Full=F-box protein SKP2A; AltName: Full=FBL5-like protein; Short=AtFBL5; AltName: Full=SKP2-like protein 1; Short=AtSKP2;1;	SubName: Full=Putative F-box domain, Leucine-rich repeat domain, L domain-like protein {ECO:0000313|EMBL:OTG26605.1};	Leucine rich repeat proteins, some proteins contain F-box	GO:0005634,nucleus; GO:0019005,SCF ubiquitin ligase complex; GO:0004842,ubiquitin-protein transferase activity; GO:0009734,auxin-activated signaling pathway; GO:0071365,cellular response to auxin stimulus; GO:0010311,lateral root formation; GO:0051781,positive regulation of cell division; GO:0016567,protein ubiquitination; GO:0031146,SCF-dependent proteasomal ubiquitin-dependent protein catabolic…	--
Cluster-864.82841	8.95	8.16	-2.05524	1.66086e-22	down	K15104 solute carrier family 25 (mitochondrial oxoglutarate transporter), member 11 | (RefSeq) Putative 2-oxoglutarate/malatecarrier protein (A)	molybdate-anion transporter-like [Spinacia oleracea]	--	SubName: Full=Uncharacterized protein {ECO:0000313|EMBL:KNA14082.1};	Predicted sugar transporter	GO:0016021,integral component of membrane; GO:0015098,molybdate ion transmembrane transporter activity	Major Facilitator Superfamily
Cluster-864.82319	12.4167	0.07	5.25094	1.70415e-22	up	K13206 coiled-coil domain-containing protein 55 | (RefSeq) hypothetical protein (A)	protein BOBBER 1-like [Chenopodium quinoa]	RecName: Full=Protein BOBBER 1;	SubName: Full=Salt tolerance protein 5 {ECO:0000313|EMBL:CAC85247.1};	Nuclear distribution protein NUDC	GO:0005737,cytoplasm; GO:0005829,cytosol; GO:0051082,unfolded protein binding; GO:0032502,developmental process; GO:0009880,embryonic pattern specification; GO:0010286,heat acclimation; GO:0010450,inflorescence meristem growth; GO:0009965,leaf morphogenesis; GO:0009555,pollen development; GO:0006457,protein folding; GO:0009735,response to cytokinin; GO:0009408,response to heat; GO:0048833,specifi…	CS domain
Cluster-864.78864	1.38667	11.09	-5.10317	1.71939e-22	down	K15402 fatty acid omega-hydroxylase [EC:1.14.-.-] | (Kazusa) Lj3g3v3513760.1; - (A)	hypothetical protein CUMW_063780 [Citrus unshiu]	RecName: Full=Cytochrome P450 704C1; EC=1.14.-.-; AltName: Full=Cytochrome P450 CYPD;	SubName: Full=Uncharacterized protein {ECO:0000313|EMBL:GAY42028.1};	Cytochrome P450 CYP4/CYP19/CYP26 subfamilies	GO:0016021,integral component of membrane; GO:0020037,heme binding; GO:0005506,iron ion binding; GO:0004497,monooxygenase activity; GO:0016705,oxidoreductase activity, acting on paired donors, with incorporation or reduction of molecular oxygen	Cytochrome P450
Cluster-864.99436	0	7.52667	-12.3239	2.31372e-22	down	K07393 glutathionyl-hydroquinone reductase [EC:1.8.5.7] | (RefSeq) uncharacterized protein LOC110788224 (A)	uncharacterized protein LOC110788224 [Spinacia oleracea]	--	SubName: Full=Uncharacterized protein {ECO:0000313|EMBL:KNA16311.1};	Predicted glutathione S-transferase	GO:0004364,glutathione transferase activity	Glutathione S-transferase, C-terminal domain
Cluster-864.84687	0.37	4.35667	-5.64797	2.3215e-22	down	K03320 ammonium transporter, Amt family | (RefSeq) ammonium transporter 1 member 2-like (A)	hypothetical protein BVRB_4g077360 [Beta vulgaris subsp. vulgaris]	RecName: Full=Ammonium transporter 1 member 2; Short=OsAMT1;2;	RecName: Full=Ammonium transporter {ECO:0000256|RuleBase:RU362002};	Ammonia permease	GO:0005887,integral component of plasma membrane; GO:0008519,ammonium transmembrane transporter activity; GO:0072488,ammonium transmembrane transport; GO:0015695,organic cation transport	Ammonium Transporter Family
Cluster-864.100898	57.55	1.56667	3.04461	2.4234e-22	up	--	PREDICTED: uncharacterized protein LOC104902029 [Beta vulgaris subsp. vulgaris]	--	SubName: Full=Uncharacterized protein {ECO:0000313|EMBL:KNA06804.1};	--	--	Protein phosphatase inhibitor
Cluster-864.128511	1.44667	22.61	-6.10738	2.50144e-22	down	K01595 phosphoenolpyruvate carboxylase [EC:4.1.1.31] | (RefSeq) phosphoenolpyruvate carboxylase 1-like (A)	phosphoenolpyruvate carboxylase [Hylocereus undatus]	RecName: Full=Phosphoenolpyruvate carboxylase 1; Short=AtPPC1; Short=PEPC 1; Short=PEPCase 1; EC=4.1.1.31; AltName: Full=107-kDa PEPC polypeptide;	SubName: Full=Phosphoenolpyruvate carboxylase {ECO:0000313|EMBL:AHF21553.1}; EC=4.1.1.31 {ECO:0000313|EMBL:AHF21553.1};	--	GO:0048046,apoplast; GO:0009507,chloroplast; GO:0005829,cytosol; GO:0008964,phosphoenolpyruvate carboxylase activity; GO:0015977,carbon fixation; GO:0016036,cellular response to phosphate starvation; GO:0048366,leaf development; GO:0015979,photosynthesis; GO:0051262,protein tetramerization; GO:0006099,tricarboxylic acid cycle	Phosphoenolpyruvate carboxylase
Cluster-864.81571	25.44	3327.72	-8.53304	2.64206e-22	down	--	--	--	SubName: Full=Putative ovule protein {ECO:0000313|EMBL:JAP35784.1};	--	GO:0008174,mRNA methyltransferase activity; GO:0003723,RNA binding; GO:0006396,RNA processing	--
Cluster-864.99055	973.817	4.62	5.81881	2.64206e-22	up	K22139 mitochondrial pyruvate carrier 2 | (RefSeq) hypothetical protein (A)	PREDICTED: early light-induced protein 1, chloroplastic [Beta vulgaris subsp. vulgaris]	RecName: Full=Early light-induced protein, chloroplastic; Short=ELIP; Flags: Precursor;	SubName: Full=Uncharacterized protein {ECO:0000313|EMBL:KNA05469.1};	--	GO:0031969,chloroplast membrane; GO:0016021,integral component of membrane	Chlorophyll A-B binding protein
Cluster-864.83183	22.42	39.1467	-2.98038	2.6474e-22	down	K10525 allene oxide cyclase [EC:5.3.99.6] | (RefSeq) hypothetical protein (A)	Allene-oxide cyclase [Handroanthus impetiginosus]	RecName: Full=Allene oxide cyclase, chloroplastic {ECO:0000303|Ref.1, ECO:0000303|Ref.2}; Short=OsAOC {ECO:0000303|Ref.1}; EC=5.3.99.6 {ECO:0000269|PubMed:23347338}; AltName: Full=Protein COLEOPTILE PHOTOMORPHOGENESIS 2 {ECO:0000303|PubMed:23347338}; AltName: Full=Protein HEBIBA {ECO:0000303|PubMed:14605232}; Flags: Precursor;	SubName: Full=Allene-oxide cyclase {ECO:0000313|EMBL:PIN09500.1}; EC=5.3.99.6 {ECO:0000313|EMBL:PIN09500.1};	--	GO:0009507,chloroplast; GO:0046423,allene-oxide cyclase activity; GO:0009734,auxin-activated signaling pathway; GO:0007623,circadian rhythm; GO:0050832,defense response to fungus; GO:0080186,developmental vegetative growth; GO:0009908,flower development; GO:0009864,induced systemic resistance, jasmonic acid mediated signaling pathway; GO:0009695,jasmonic acid biosynthetic process; GO:0048573,phot…	Dirigent-like protein
Cluster-864.80098	13419.2	0.463333	12.8751	2.65567e-22	up	--	--	--	SubName: Full=Putative ovule protein {ECO:0000313|EMBL:JAP38365.1};	--	GO:0005524,ATP binding; GO:0008174,mRNA methyltransferase activity; GO:0003723,RNA binding; GO:0003968,RNA-directed 5'-3' RNA polymerase activity; GO:0006396,RNA processing; GO:0006351,transcription, DNA-templated; GO:0039694,viral RNA genome replication	--
Cluster-864.76457	0.06	26.6667	-11.1595	2.73564e-22	down	--	PREDICTED: wound-induced protein 1-like, partial [Nicotiana attenuata]	RecName: Full=Wound-induced protein 1;	SubName: Full=Uncharacterized protein {ECO:0000313|EMBL:EXC24684.1};	--	--	SnoaL-like domain
Cluster-864.43848	0.1	16.56	-9.62289	2.86304e-22	down	K02975 small subunit ribosomal protein S25e | (RefSeq) 40S ribosomal protein S25 (A)	RecName: Full=40S ribosomal protein S25 AAK58369.1 ribosomal protein S25 [Amaranthus hybridus subsp. cruentus]	RecName: Full=40S ribosomal protein S25;	SubName: Full=Uncharacterized protein {ECO:0000313|EMBL:KNA03267.1};	40S ribosomal protein S25	GO:0005840,ribosome	S25 ribosomal protein
Cluster-864.81832	503.02	31.2133	1.99947	3.01029e-22	up	--	--	--	--	--	--	--
Cluster-864.91523	4.54333	12.79	-3.62581	3.24569e-22	down	--	PREDICTED: uncharacterized protein LOC109150167 [Ipomoea nil]	--	SubName: Full=Uncharacterized protein {ECO:0000313|EMBL:OWM79018.1};	--	--	--
Cluster-24626.2	1.52667	4.88667	-3.86159	3.28187e-22	down	K12761 carbon catabolite-derepressing protein kinase [EC:2.7.11.1] | (RefSeq) CBL-interacting serine/threonine-protein kinase 14 (A)	CBL-interacting serine/threonine-protein kinase 14-like [Chenopodium quinoa]	RecName: Full=CBL-interacting serine/threonine-protein kinase 11; EC=2.7.11.1; AltName: Full=SNF1-related kinase 3.22; AltName: Full=SOS2-like protein kinase PKS5; AltName: Full=SOS3-interacting protein 4;	RecName: Full=Non-specific serine/threonine protein kinase {ECO:0000256|SAAS:SAAS00351747}; EC=2.7.11.1 {ECO:0000256|SAAS:SAAS00351747};	Serine/threonine protein kinase	GO:0005622,intracellular; GO:0005524,ATP binding; GO:0004672,protein kinase activity; GO:0004674,protein serine/threonine kinase activity; GO:0035556,intracellular signal transduction; GO:0018105,peptidyl-serine phosphorylation; GO:0018107,peptidyl-threonine phosphorylation; GO:0006468,protein phosphorylation; GO:0009268,response to pH	Phosphotransferase enzyme family
Cluster-864.81248	0	6.67333	-12.3545	3.42402e-22	down	K04422 mitogen-activated protein kinase kinase kinase 13 [EC:2.7.11.25] | (RefSeq) serine/threonine-protein kinase EDR1 isoform X1 (A)	RNA polymerase II degradation factor 1-like [Chenopodium quinoa]	--	SubName: Full=Uncharacterized protein {ECO:0000313|EMBL:KNA25274.1};	--	--	PB1 domain
Cluster-864.115560	12.6933	29.5033	-3.41945	3.82194e-22	down	--	36.4 kDa proline-rich protein-like [Sesamum indicum]	RecName: Full=pEARLI1-like lipid transfer protein 1; AltName: Full=Protein AZELAIC ACID INDUCED 1; Flags: Precursor;	SubName: Full=PEARLI1-like lipid transfer protein 1 {ECO:0000313|EMBL:JAU94134.1}; Flags: Fragment;	--	GO:0048046,apoplast; GO:0005618,cell wall; GO:0009707,chloroplast outer membrane; GO:0005783,endoplasmic reticulum; GO:0009506,plasmodesma; GO:0043621,protein self-association; GO:0070417,cellular response to cold; GO:0009631,cold acclimation; GO:0050832,defense response to fungus; GO:0009682,induced systemic resistance; GO:0009626,plant-type hypersensitive response; GO:0009627,systemic acquired …	Protease inhibitor/seed storage/LTP family
Cluster-864.84035	0	857.393	-12.322	4.00893e-22	down	--	--	--	SubName: Full=Putative ovule protein {ECO:0000313|EMBL:JAP38365.1};	--	GO:0005524,ATP binding; GO:0008174,mRNA methyltransferase activity; GO:0003723,RNA binding; GO:0003968,RNA-directed 5'-3' RNA polymerase activity; GO:0006396,RNA processing; GO:0006351,transcription, DNA-templated; GO:0039694,viral RNA genome replication	--
Cluster-864.89481	143.503	1.34	4.50514	4.10674e-22	up	K20000 maturase K | (RefSeq) matK, SpolCp148; maturase K (A)	maturase K (chloroplast) [Gymnocalycium nataliae]	RecName: Full=Maturase K {ECO:0000255|HAMAP-Rule:MF_01390}; AltName: Full=Intron maturase {ECO:0000255|HAMAP-Rule:MF_01390};	RecName: Full=Maturase K {ECO:0000256|HAMAP-Rule:MF_01390, ECO:0000256|SAAS:SAAS00959639}; AltName: Full=Intron maturase {ECO:0000256|HAMAP-Rule:MF_01390};	--	GO:0009507,chloroplast; GO:0003723,RNA binding; GO:0006397,mRNA processing; GO:0008033,tRNA processing	Type II intron maturase
Cluster-864.82221	0	307.14	-13.9066	4.45858e-22	down	--	--	--	SubName: Full=Putative 8K protein-like {ECO:0000313|EMBL:JAP09215.1}; Flags: Fragment;	--	GO:0016021,integral component of membrane	--
Cluster-864.84468	2.46333	4.61	-3.09962	4.7207e-22	down	K03252 translation initiation factor 3 subunit C | (RefSeq) eukaryotic translation initiation factor 3 subunit C-like (A)	eukaryotic translation initiation factor 3 subunit C-like [Hevea brasiliensis]	RecName: Full=Eukaryotic translation initiation factor 3 subunit C {ECO:0000255|HAMAP-Rule:MF_03002}; Short=eIF3c {ECO:0000255|HAMAP-Rule:MF_03002}; AltName: Full=Eukaryotic translation initiation factor 3 subunit 8 {ECO:0000255|HAMAP-Rule:MF_03002}; AltName: Full=eIF3 p110 {ECO:0000255|HAMAP-Rule:MF_03002};	RecName: Full=Eukaryotic translation initiation factor 3 subunit C {ECO:0000256|HAMAP-Rule:MF_03002}; Short=eIF3c {ECO:0000256|HAMAP-Rule:MF_03002}; AltName: Full=Eukaryotic translation initiation factor 3 subunit 8 {ECO:0000256|HAMAP-Rule:MF_03002}; AltName: Full=eIF3 p110 {ECO:0000256|HAMAP-Rule:MF_03002};	Translation initiation factor 3, subunit c (eIF-3c)	GO:0005852,eukaryotic translation initiation factor 3 complex; GO:0003743,translation initiation factor activity; GO:0031369,translation initiation factor binding	PCI domain
Cluster-864.106449	2.33333	5.53	-3.39957	5.03629e-22	down	K14724 solute carrier family 9 (sodium/hydrogen exchanger), member 8 | (RefSeq) sodium/hydrogen exchanger 2-like (A)	vacuolar Na+/H+ antiporter (chloroplast) [Sesuvium portulacastrum]	RecName: Full=Sodium/hydrogen exchanger 2; AltName: Full=Na(+)/H(+) exchanger 2; Short=NHE-2;	SubName: Full=Vacuolar Na+/H+ antiporter {ECO:0000313|EMBL:AFD97541.1};	Sodium/hydrogen exchanger protein	GO:0016021,integral component of membrane; GO:0005886,plasma membrane; GO:0005774,vacuolar membrane; GO:0015386,potassium:proton antiporter activity; GO:0015385,sodium:proton antiporter activity; GO:0055075,potassium ion homeostasis; GO:0010107,potassium ion import; GO:0051453,regulation of intracellular pH; GO:0090333,regulation of stomatal closure; GO:0009651,response to salt stress; GO:0098719…	--
Cluster-864.82718	1.17333	208.897	-9.20078	5.20518e-22	down	--	--	--	--	--	--	--
Cluster-864.37312	34.5233	0.0933333	6.17381	5.80243e-22	up	K12876 RNA-binding protein 8A | (RefSeq) RNA-binding protein 8A (A)	PREDICTED: RNA-binding protein 8A [Beta vulgaris subsp. vulgaris]	RecName: Full=RNA-binding protein Y14 {ECO:0000305}; Short=AtY14 {ECO:0000303|PubMed:24416299}; AltName: Full=RNA-binding protein 8A {ECO:0000305};	SubName: Full=Salt tolerance protein 4 {ECO:0000313|EMBL:CAC85245.1};	RNA-binding protein RBM8/Tsunagi (RRM superfamily)	GO:0005737,cytoplasm; GO:0035145,exon-exon junction complex; GO:0016604,nuclear body; GO:0016607,nuclear speck; GO:0005730,nucleolus; GO:0005654,nucleoplasm; GO:0003729,mRNA binding; GO:0006397,mRNA processing; GO:0051028,mRNA transport; GO:0000184,nuclear-transcribed mRNA catabolic process, nonsense-mediated decay; GO:0010628,positive regulation of gene expression; GO:0000381,regulation of alter…	RNA binding motif
Cluster-864.78020	7341.34	0	14.0972	6.11573e-22	up	--	--	--	--	--	--	--
Cluster-864.78112	156.107	1.20667	5.03038	6.50619e-22	up	K01623 fructose-bisphosphate aldolase, class I [EC:4.1.2.13] | (RefSeq) fructose-bisphosphate aldolase, cytoplasmic isozyme (A)	PREDICTED: fructose-bisphosphate aldolase, cytoplasmic isozyme [Beta vulgaris subsp. vulgaris]	RecName: Full=Fructose-bisphosphate aldolase, cytoplasmic isozyme; EC=4.1.2.13;	RecName: Full=Fructose-bisphosphate aldolase {ECO:0000256|RuleBase:RU003994, ECO:0000256|SAAS:SAAS00336718}; EC=4.1.2.13 {ECO:0000256|RuleBase:RU003994, ECO:0000256|SAAS:SAAS00336718};	Fructose-biphosphate aldolase	GO:0005829,cytosol; GO:0043234,NA; GO:0004332,fructose-bisphosphate aldolase activity; GO:0043621,protein self-association; GO:0030388,fructose 1,6-bisphosphate metabolic process; GO:0006096,glycolytic process	Fructose-bisphosphate aldolase class-I
Cluster-864.78402	0	12.04	-12.6193	6.61382e-22	down	K00547 homocysteine S-methyltransferase [EC:2.1.1.10] | (RefSeq) homocysteine S-methyltransferase 3 isoform X1 (A)	homocysteine S-methyltransferase 3 isoform X1 [Manihot esculenta]	RecName: Full=Homocysteine S-methyltransferase 3; EC=2.1.1.10; AltName: Full=S-methylmethionine:homocysteine methyltransferase 3; Short=AtHMT-3; Short=SMM:Hcy S-methyltransferase 3;	SubName: Full=Uncharacterized protein {ECO:0000313|EMBL:OAY27978.1};	Homocysteine S-methyltransferase	GO:0005737,cytoplasm; GO:0005886,plasma membrane; GO:0047150,betaine-homocysteine S-methyltransferase activity; GO:0008270,zinc ion binding; GO:0009086,methionine biosynthetic process	Homocysteine S-methyltransferase
Cluster-864.21456	1.03667	44.05	-7.63097	6.88164e-22	down	--	--	--	--	--	--	--
Cluster-864.87096	182.61	5.57667	2.87699	7.38804e-22	up	K04077 chaperonin GroEL | (RefSeq) chaperonin 60 subunit beta 2, chloroplastic (A)	Chaperone tailless complex polypeptide 1 (TCP-1) [Trema orientalis]	RecName: Full=RuBisCO large subunit-binding protein subunit beta, chloroplastic; AltName: Full=60 kDa chaperonin subunit beta; AltName: Full=CPN-60 beta; Flags: Precursor;	SubName: Full=Rubisco subunit binding-protein beta subunit, rubb, putative {ECO:0000313|EMBL:EEF38983.1};	Mitochondrial chaperonin, Cpn60/Hsp60p	GO:0009507,chloroplast; GO:0005524,ATP binding; GO:0042026,protein refolding	TCP-1/cpn60 chaperonin family
Cluster-864.77064	28.59	0.163333	5.23079	7.75439e-22	up	K00434 L-ascorbate peroxidase [EC:1.11.1.11] | (RefSeq) L-ascorbate peroxidase 2, cytosolic (A)	PREDICTED: L-ascorbate peroxidase 2, cytosolic [Malus domestica]	RecName: Full=L-ascorbate peroxidase 2, cytosolic; EC=1.11.1.11; AltName: Full=L-ascorbate peroxidase 1b; Short=APX1b; Short=AtAPx02;	SubName: Full=Uncharacterized protein {ECO:0000313|EMBL:GAY50317.1};	--	GO:0009507,chloroplast; GO:0005829,cytosol; GO:0004130,cytochrome-c peroxidase activity; GO:0020037,heme binding; GO:0016688,L-ascorbate peroxidase activity; GO:0046872,metal ion binding; GO:0034599,cellular response to oxidative stress; GO:0042744,hydrogen peroxide catabolic process; GO:0006979,response to oxidative stress; GO:0000302,response to reactive oxygen species	Peroxidase
Cluster-864.106515	40.04	2.5	1.81893	7.80626e-22	up	K01052 lysosomal acid lipase/cholesteryl ester hydrolase [EC:3.1.1.13] | (RefSeq) triacylglycerol lipase 1 (A)	PREDICTED: triacylglycerol lipase 1 [Beta vulgaris subsp. vulgaris]	RecName: Full=Triacylglycerol lipase 1; EC=3.1.1.3; Flags: Precursor;	RecName: Full=Lipase {ECO:0000256|PIRNR:PIRNR000862};	Triglyceride lipase-cholesterol esterase	GO:0005615,extracellular space; GO:0004806,triglyceride lipase activity; GO:0016042,lipid catabolic process	Chlorophyllase enzyme
Cluster-864.81214	0	856.227	-14.915	7.91734e-22	down	--	--	--	SubName: Full=Putative ovule protein {ECO:0000313|EMBL:JAP38365.1};	--	GO:0005524,ATP binding; GO:0008174,mRNA methyltransferase activity; GO:0003723,RNA binding; GO:0003968,RNA-directed 5'-3' RNA polymerase activity; GO:0006396,RNA processing; GO:0006351,transcription, DNA-templated; GO:0039694,viral RNA genome replication	--
Cluster-864.78195	71.2233	0.98	3.95498	9.66275e-22	up	K01206 alpha-L-fucosidase [EC:3.2.1.51] | (RefSeq) alpha-L-fucosidase 3-like (A)	PREDICTED: GDSL esterase/lipase At5g14450 [Beta vulgaris subsp. vulgaris]	RecName: Full=GDSL esterase/lipase At5g14450; EC=3.1.1.-; AltName: Full=Extracellular lipase At5g14450; Flags: Precursor;	SubName: Full=Uncharacterized protein {ECO:0000313|EMBL:KNA12035.1};	--	GO:0005576,extracellular region; GO:0009505,plant-type cell wall; GO:0009506,plasmodesma; GO:0016788,hydrolase activity, acting on ester bonds; GO:0016042,lipid catabolic process	GDSL-like Lipase/Acylhydrolase
Cluster-864.89675	0.04	5.43667	-9.23842	9.73096e-22	down	K09955 uncharacterized protein | (RefSeq) uncharacterized LOC104889952 (A)	PREDICTED: uncharacterized protein LOC104889952 [Beta vulgaris subsp. vulgaris]	--	SubName: Full=Uncharacterized protein {ECO:0000313|EMBL:KNA25823.1};	--	GO:0046556,alpha-L-arabinofuranosidase activity; GO:0046373,L-arabinose metabolic process	Alpha-L-arabinofuranosidase B (ABFB) domain
Cluster-864.87189	1.51	13.53	-5.30927	9.81282e-22	down	K12446 L-arabinokinase [EC:2.7.1.46] | (RefSeq) L-arabinokinase-like (A)	L-arabinokinase-like [Chenopodium quinoa]	RecName: Full=L-arabinokinase; Short=AtISA1; EC=2.7.1.46;	SubName: Full=L-arabinokinase-like protein {ECO:0000313|EMBL:KHG02226.1};	Galactokinase	GO:0005829,cytosol; GO:0016021,integral component of membrane; GO:0009506,plasmodesma; GO:0005524,ATP binding; GO:0005534,galactose binding; GO:0009702,L-arabinokinase activity	GHMP kinases C terminal
Cluster-864.75811	1245.4	33.84	3.05822	1.12385e-21	up	--	uncharacterized protein A4U43_C10F1340 [Asparagus officinalis]	--	SubName: Full=Uncharacterized protein {ECO:0000313|EMBL:JAU75025.1};	--	--	--
Cluster-864.92629	0.176667	13.0867	-8.63518	1.12621e-21	down	K13066 caffeic acid 3-O-methyltransferase [EC:2.1.1.68] | (RefSeq) caffeic acid 3-O-methyltransferase (A)	PREDICTED: caffeic acid 3-O-methyltransferase [Beta vulgaris subsp. vulgaris]	RecName: Full=Caffeic acid 3-O-methyltransferase; Short=CAOMT; Short=COMT; EC=2.1.1.68; AltName: Full=S-adenosysl-L-methionine:caffeic acid 3-O-methyltransferase;	SubName: Full=Uncharacterized protein {ECO:0000313|EMBL:KMT16477.1};	Hydroxyindole-O-methyltransferase and related SAM-dependent methyltransferases	GO:0047763,caffeate O-methyltransferase activity; GO:0046983,protein dimerization activity; GO:0009809,lignin biosynthetic process	Dimerisation domain
Cluster-864.100092	1.13667	61.62	-7.77576	1.12621e-21	down	--	--	--	--	--	--	--
Cluster-864.79874	189.717	2.95333	3.89761	1.1837e-21	up	K17604 zinc finger SWIM domain-containing protein 3 | (RefSeq) protein FAR1-RELATED SEQUENCE 5-like (A)	hypothetical protein SOVF_061220 [Spinacia oleracea]	RecName: Full=Nicotinamidase 2 {ECO:0000305}; Short=AtNIC2 {ECO:0000303|PubMed:17587307}; EC=3.5.1.19 {ECO:0000269|PubMed:17587307}; AltName: Full=Nicotinamide deamidase 2;	SubName: Full=Uncharacterized protein {ECO:0000313|EMBL:KNA19489.1};	--	GO:0008936,nicotinamidase activity; GO:0019674,NAD metabolic process; GO:0019363,pyridine nucleotide biosynthetic process	Isochorismatase family
Cluster-864.89189	15.7033	59.2633	-4.08158	1.19501e-21	down	K16573 gamma-tubulin complex component 6 | (RefSeq) uncharacterized LOC103722329 (A)	PREDICTED: protein trichome birefringence-like 37 [Beta vulgaris subsp. vulgaris]	RecName: Full=Protein trichome birefringence-like 38;	SubName: Full=Uncharacterized protein {ECO:0000313|EMBL:OAY26304.1};	--	GO:0005794,Golgi apparatus; GO:0016021,integral component of membrane; GO:0016413,O-acetyltransferase activity; GO:0071554,cell wall organization or biogenesis	PMR5 N terminal Domain
Cluster-864.70056	0	18.78	-12.1453	1.25676e-21	down	K02639 ferredoxin | (RefSeq) ferredoxin, root R-B1 (A)	PREDICTED: ferredoxin, root R-B1 [Beta vulgaris subsp. vulgaris]	RecName: Full=Ferredoxin-3, chloroplastic; AltName: Full=Ferredoxin III; Short=Fd III; Flags: Precursor;	RecName: Full=Ferredoxin {ECO:0000256|RuleBase:RU364001};	--	GO:0009507,chloroplast; GO:0009570,chloroplast stroma; GO:0009578,etioplast stroma; GO:0051537,2 iron, 2 sulfur cluster binding; GO:0009055,electron transfer activity; GO:0046872,metal ion binding; GO:0022900,electron transport chain	2Fe-2S iron-sulfur cluster binding domain
Cluster-864.78607	152.55	10.9133	1.62016	1.32679e-21	up	K03231 elongation factor 1-alpha | (RefSeq) polyadenylate-binding protein RBP45A-like (A)	polyadenylate-binding protein RBP45-like [Chenopodium quinoa]	RecName: Full=Polyadenylate-binding protein RBP45; Short=Poly(A)-binding protein RBP45; AltName: Full=RNA-binding protein 45; Short=NplRBP45;	SubName: Full=Uncharacterized protein {ECO:0000313|EMBL:KNA03784.1};	FOG: RRM domain	GO:0005634,nucleus; GO:0008143,poly(A) binding; GO:0006397,mRNA processing	RNA binding motif
Cluster-864.89897	0.0566667	76.4767	-12.3495	1.37864e-21	down	--	PREDICTED: jasmonate-induced protein homolog [Beta vulgaris subsp. vulgaris]	RecName: Full=Jasmonate-induced protein homolog;	SubName: Full=Uncharacterized protein {ECO:0000313|EMBL:KMS96309.1};	--	--	--
Cluster-864.62293	1.17667	3.48333	-3.72178	1.41611e-21	down	K08341 GABA(A) receptor-associated protein | (RefSeq) autophagy-related protein 8C (A)	autophagy-related protein 8C [Spinacia oleracea]	RecName: Full=Autophagy-related protein 8a; AltName: Full=Autophagy-related ubiquitin-like modifier ATG8a; Short=AtAPG8a; Short=Protein autophagy 8a; Flags: Precursor;	RecName: Full=Autophagy-related protein {ECO:0000256|RuleBase:RU004384};	Microtubule-associated anchor protein involved in autophagy and membrane trafficking	GO:0000421,autophagosome membrane; GO:0031410,cytoplasmic vesicle; GO:0005874,microtubule; GO:0006914,autophagy; GO:0006995,cellular response to nitrogen starvation; GO:0015031,protein transport	Ubiquitin-like autophagy protein Apg12
Cluster-864.80568	0.293333	62.4967	-9.80342	1.48744e-21	down	--	--	--	--	--	--	--
Cluster-864.80099	8623.52	16824.5	-2.93462	1.50489e-21	down	--	--	--	SubName: Full=Putative ovule protein {ECO:0000313|EMBL:JAP38365.1};	--	GO:0005524,ATP binding; GO:0008174,mRNA methyltransferase activity; GO:0003723,RNA binding; GO:0003968,RNA-directed 5'-3' RNA polymerase activity; GO:0006396,RNA processing; GO:0006351,transcription, DNA-templated; GO:0039694,viral RNA genome replication	--
Cluster-864.89645	216.753	0.85	5.89507	1.51516e-21	up	K20815 N-terminal acetyltransferase 2 | (RefSeq) hypothetical protein (A)	uncharacterized protein LOC110688151 [Chenopodium quinoa]	--	SubName: Full=Uncharacterized protein {ECO:0000313|EMBL:EYU26746.1};	Predicted membrane protein	--	Protein of unknown function (DUF1279)
Cluster-864.83546	0.746667	1460.47	-12.2918	1.55341e-21	down	--	--	--	SubName: Full=Putative ovule protein {ECO:0000313|EMBL:JAP38365.1};	--	GO:0005524,ATP binding; GO:0008174,mRNA methyltransferase activity; GO:0003723,RNA binding; GO:0003968,RNA-directed 5'-3' RNA polymerase activity; GO:0006396,RNA processing; GO:0006351,transcription, DNA-templated; GO:0039694,viral RNA genome replication	--
Cluster-864.31220	0.953333	24.6067	-6.83344	1.71938e-21	down	--	hypothetical protein SOVF_069920 [Spinacia oleracea]	--	SubName: Full=Uncharacterized protein {ECO:0000313|EMBL:KNA18523.1};	--	--	--
Cluster-864.77813	0	8.51333	-12.2439	1.73918e-21	down	K09286 EREBP-like factor | (RefSeq) ethylene-responsive transcription factor ERF105-like (A)	hypothetical protein SOVF_011330 [Spinacia oleracea]	RecName: Full=Ethylene-responsive transcription factor 5; Short=AtERF5; AltName: Full=Ethylene-responsive element-binding factor 5; Short=EREBP-5;	SubName: Full=Uncharacterized protein {ECO:0000313|EMBL:KNA24910.1};	--	GO:0005634,nucleus; GO:0003700,DNA-binding transcription factor activity; GO:0043565,sequence-specific DNA binding; GO:0006952,defense response; GO:0009873,ethylene-activated signaling pathway; GO:0010200,response to chitin; GO:0009409,response to cold; GO:0006351,transcription, DNA-templated	AP2 domain
Cluster-864.88047	1.33	5.84	-4.34406	1.81312e-21	down	K09840 9-cis-epoxycarotenoid dioxygenase [EC:1.13.11.51] | (RefSeq) probable 9-cis-epoxycarotenoid dioxygenase NCED5, chloroplastic (A)	Carotenoid oxygenase [Corchorus capsularis]	RecName: Full=9-cis-epoxycarotenoid dioxygenase NCED3, chloroplastic; Short=AtNCED3; EC=1.13.11.51; AltName: Full=Protein SALT TOLERANT 1; Flags: Precursor;	SubName: Full=Carotenoid oxygenase {ECO:0000313|EMBL:OMO70292.1};	Beta, beta-carotene 15,15'-dioxygenase and related enzymes	GO:0009570,chloroplast stroma; GO:0009535,chloroplast thylakoid membrane; GO:0045549,9-cis-epoxycarotenoid dioxygenase activity; GO:0046872,metal ion binding; GO:0009688,abscisic acid biosynthetic process; GO:0042538,hyperosmotic salinity response; GO:0006970,response to osmotic stress; GO:0009414,response to water deprivation	Retinal pigment epithelial membrane protein
Cluster-864.97075	130.713	0.98	4.95169	1.9291e-21	up	K23050 phenylcoumaran benzylic ether reductase [EC:1.3.1.-] | (RefSeq) isoflavone reductase-like protein (A)	hypothetical protein CDL15_Pgr021402 [Punica granatum]	RecName: Full=Isoflavone reductase homolog TP7 {ECO:0000305}; EC=1.3.1.- {ECO:0000269|PubMed:12369619}; AltName: Full=Phenylcoumaran benzylic ether reductase TP7 {ECO:0000305}; Short=NtPCBER {ECO:0000305}; AltName: Full=Protein TOBACCO PETAL 7 {ECO:0000305};	SubName: Full=Uncharacterized protein {ECO:0000313|EMBL:OWM75051.1};	--	GO:0050664,oxidoreductase activity, acting on NAD(P)H, oxygen as acceptor; GO:0009807,lignan biosynthetic process	KR domain
Cluster-864.69178	0	422.733	-12.2919	1.93456e-21	down	--	--	--	--	--	--	--
Cluster-864.77981	202.693	4.89	3.17537	2.14764e-21	up	K00939 adenylate kinase [EC:2.7.4.3] | (RefSeq) probable adenylate kinase 7, mitochondrial (A)	probable adenylate kinase 7, mitochondrial [Spinacia oleracea]	RecName: Full=Probable adenylate kinase 7, mitochondrial; EC=2.7.4.3 {ECO:0000250|UniProtKB:P69441}; AltName: Full=ATP-AMP transphosphorylase 7; AltName: Full=ATP:AMP phosphotransferase; AltName: Full=Adenylate monophosphate kinase 7; Short=AMK7; Flags: Precursor;	SubName: Full=Uncharacterized protein {ECO:0000313|EMBL:KNA19848.1};	Adenylate kinase	GO:0005739,mitochondrion; GO:0004017,adenylate kinase activity; GO:0005524,ATP binding	AAA domain
Cluster-864.106010	1525.27	2.60333	7.44352	2.21111e-21	up	K22139 mitochondrial pyruvate carrier 2 | (RefSeq) hypothetical protein (A)	early light-induced protein 1, chloroplastic-like [Chenopodium quinoa]	RecName: Full=Early light-induced protein 1, chloroplastic {ECO:0000305}; Flags: Precursor;	SubName: Full=Uncharacterized protein {ECO:0000313|EMBL:KCW85048.1};	--	GO:0009535,chloroplast thylakoid membrane; GO:0016021,integral component of membrane; GO:0009522,photosystem I; GO:0009523,photosystem II; GO:0071483,cellular response to blue light; GO:0071490,cellular response to far red light; GO:0034605,cellular response to heat; GO:0071486,cellular response to high light intensity; GO:0071491,cellular response to red light; GO:0071492,cellular response to UV…	Chlorophyll A-B binding protein
Cluster-864.96839	126.253	1.52333	4.17892	2.21422e-21	up	K10704 ubiquitin-conjugating enzyme E2 variant | (RefSeq) ubiquitin-conjugating enzyme E2 variant 1D-like (A)	ubiquitin-conjugating enzyme E2 variant 1D-like [Spinacia oleracea]	RecName: Full=Ubiquitin-conjugating enzyme E2 variant 1D; Short=Ubc enzyme variant 1D; AltName: Full=Protein MMS ZWEI HOMOLOG 4;	SubName: Full=Uncharacterized protein {ECO:0000313|EMBL:KNA16788.1};	Ubiquitin-conjugating enzyme E2	GO:0005634,nucleus; GO:0061630,ubiquitin protein ligase activity; GO:0031625,ubiquitin protein ligase binding; GO:0070534,protein K63-linked ubiquitination	Ubiquitin-conjugating enzyme
Cluster-864.97990	0	383.053	-12.7468	2.21422e-21	down	--	--	--	SubName: Full=Putative ovule protein {ECO:0000313|EMBL:JAP38365.1};	--	GO:0005524,ATP binding; GO:0008174,mRNA methyltransferase activity; GO:0003723,RNA binding; GO:0003968,RNA-directed 5'-3' RNA polymerase activity; GO:0006396,RNA processing; GO:0006351,transcription, DNA-templated; GO:0039694,viral RNA genome replication	--
Cluster-864.78059	11072.3	0	12.1405	2.22575e-21	up	--	--	--	SubName: Full=Putative coat protein-like {ECO:0000313|EMBL:JAP14548.1}; Flags: Fragment;	--	GO:0019028,viral capsid; GO:0005198,structural molecule activity	--
Cluster-864.74754	18579.6	0	12.8167	2.23768e-21	up	--	--	--	--	--	--	--
Cluster-864.66041	686.773	0	12.0793	2.30613e-21	up	--	--	--	--	--	--	--
Cluster-864.87795	89.2333	3.17667	2.6437	2.3823e-21	up	--	PREDICTED: uncharacterized protein LOC104886816 [Beta vulgaris subsp. vulgaris]	--	SubName: Full=Uncharacterized protein {ECO:0000313|EMBL:KNA13850.1};	Uncharacterized conserved protein	GO:0001671,ATPase activator activity; GO:0051087,chaperone binding	Activator of Hsp90 ATPase, N-terminal
Cluster-864.68762	15.23	0.133333	4.66381	2.46576e-21	up	K14457 2-acylglycerol O-acyltransferase 2 [EC:2.3.1.22] | (RefSeq) diacylglycerol O-acyltransferase 2 (A)	PREDICTED: diacylglycerol O-acyltransferase 2 isoform X2 [Beta vulgaris subsp. vulgaris]	RecName: Full=Diacylglycerol O-acyltransferase 2D {ECO:0000305}; Short=GmDGAT2D {ECO:0000303|PubMed:27345221}; EC=2.3.1.20 {ECO:0000269|PubMed:27345221};	SubName: Full=Uncharacterized protein {ECO:0000313|EMBL:KNA10000.1};	Acyl-CoA:diacylglycerol acyltransferase (DGAT)	GO:0005789,endoplasmic reticulum membrane; GO:0016021,integral component of membrane; GO:0005811,lipid droplet; GO:0004144,diacylglycerol O-acyltransferase activity; GO:0006071,glycerol metabolic process; GO:0019432,triglyceride biosynthetic process	Acyltransferase
Cluster-864.81833	473.5	3.81667	4.79594	2.66251e-21	up	--	hypothetical protein CICLE_v10029531mg [Citrus clementina]	--	SubName: Full=Uncharacterized protein {ECO:0000313|EMBL:ESR37164.1};	--	--	--
Cluster-864.81735	2.21333	2764.72	-12.0091	2.69106e-21	down	--	--	--	SubName: Full=Putative 25 kDa protein-like {ECO:0000313|EMBL:JAP25322.1}; SubName: Full=Putative ovule protein {ECO:0000313|EMBL:JAP14710.1}; Flags: Fragment;	--	GO:0005524,ATP binding	--
Cluster-864.56175	88.5933	2.00333	3.32016	2.72628e-21	up	K03798 cell division protease FtsH [EC:3.4.24.-] | (RefSeq) ATP-dependent zinc metalloprotease FTSH 6, chloroplastic-like (A)	ATP-dependent zinc metalloprotease FTSH 6, chloroplastic-like [Chenopodium quinoa]	RecName: Full=ATP-dependent zinc metalloprotease FTSH 6, chloroplastic; Short=AtFTSH6; EC=3.4.24.-; Flags: Precursor;	SubName: Full=Uncharacterized protein {ECO:0000313|EMBL:CCB47547.1};	AAA+-type ATPase containing the peptidase M41 domain	GO:0009941,chloroplast envelope; GO:0009535,chloroplast thylakoid membrane; GO:0016021,integral component of membrane; GO:0005524,ATP binding; GO:0004176,ATP-dependent peptidase activity; GO:0004222,metalloendopeptidase activity; GO:0008237,metallopeptidase activity; GO:0008270,zinc ion binding; GO:0010205,photoinhibition; GO:0010206,photosystem II repair; GO:0010027,thylakoid membrane organizati…	Magnesium chelatase, subunit ChlI
Cluster-864.82894	49.5733	2.61333	2.06651	2.72628e-21	up	K06185 ATP-binding cassette, subfamily F, member 2 | (RefSeq) ABC transporter, conserved site (A)	PREDICTED: zinc finger CCCH domain-containing protein 11 [Beta vulgaris subsp. vulgaris]	RecName: Full=Zinc finger CCCH domain-containing protein 11; Short=OsC3H11;	SubName: Full=Uncharacterized protein {ECO:0000313|EMBL:KMS97005.1};	Uncharacterized conserved protein, contains CCCH-type Zn-finger	GO:0003677,DNA binding; GO:0046872,metal ion binding	Zinc finger C-x8-C-x5-C-x3-H type (and similar)
Cluster-864.84115	26.32	0.08	6.27088	2.7594e-21	up	K00306 sarcosine oxidase / L-pipecolate oxidase [EC:1.5.3.1 1.5.3.7] | (RefSeq) probable sarcosine oxidase (A)	putative oxidoreductase TDA3 [Chenopodium quinoa]	--	SubName: Full=FAD-dependent oxidoreductase family protein {ECO:0000313|EMBL:EEE93233.2};	Possible oxidoreductase	GO:0005737,cytoplasm; GO:0016491,oxidoreductase activity	FAD dependent oxidoreductase
Cluster-864.91293	17.03	21.6233	-2.48815	3.14047e-21	down	K11253 histone H3 | (RefSeq) histone H3.3-like (A)	histone H3, partial [Glycine max]	RecName: Full=Histone H3.3;	RecName: Full=Histone H3 {ECO:0000256|RuleBase:RU004471}; Flags: Fragment;	Histones H3 and H4	GO:0000786,nucleosome; GO:0005634,nucleus; GO:0003677,DNA binding; GO:0046982,protein heterodimerization activity	CENP-S protein
Cluster-864.96757	1.84333	2.39	-2.56371	3.22269e-21	down	--	uncharacterized protein LOC110683161 [Chenopodium quinoa]	--	SubName: Full=Uncharacterized protein {ECO:0000313|EMBL:KNA24440.1};	--	--	Munc13 (mammalian uncoordinated) homology domain
Cluster-864.116416	1.50667	3.70333	-3.46595	3.43823e-21	down	K00521 ferric-chelate reductase [EC:1.16.1.7] | (RefSeq) ferric reduction oxidase 7, chloroplastic-like (A)	hypothetical protein CDL12_01970 [Handroanthus impetiginosus]	RecName: Full=NAC domain-containing protein 17 {ECO:0000303|PubMed:15029955}; Short=ANAC017 {ECO:0000303|PubMed:15029955}; AltName: Full=Protein NTM1-like 7 {ECO:0000303|PubMed:17158162}; AltName: Full=Protein REGULATORS OF AOX1A 2 {ECO:0000303|PubMed:24045017};	SubName: Full=Uncharacterized protein {ECO:0000313|EMBL:PIN25288.1};	--	GO:0005789,endoplasmic reticulum membrane; GO:0016021,integral component of membrane; GO:0005634,nucleus; GO:0003677,DNA binding; GO:0003700,DNA-binding transcription factor activity; GO:0070301,cellular response to hydrogen peroxide; GO:0006351,transcription, DNA-templated	No apical meristem (NAM) protein
Cluster-864.82490	0.23	34.7333	-9.41877	3.57883e-21	down	K08967 1,2-dihydroxy-3-keto-5-methylthiopentene dioxygenase [EC:1.13.11.53 1.13.11.54] | (RefSeq) 1,2-dihydroxy-3-keto-5-methylthiopentene dioxygenase 2-like (A)	1,2-dihydroxy-3-keto-5-methylthiopentene dioxygenase 2-like [Cucurbita maxima]	RecName: Full=1,2-dihydroxy-3-keto-5-methylthiopentene dioxygenase 2 {ECO:0000255|HAMAP-Rule:MF_03154}; EC=1.13.11.54 {ECO:0000255|HAMAP-Rule:MF_03154}; AltName: Full=Acireductone dioxygenase (Fe(2+)-requiring) 2 {ECO:0000255|HAMAP-Rule:MF_03154}; Short=ARD 2 {ECO:0000255|HAMAP-Rule:MF_03154}; Short=Fe-ARD 2 {ECO:0000255|HAMAP-Rule:MF_03154};	RecName: Full=1,2-dihydroxy-3-keto-5-methylthiopentene dioxygenase {ECO:0000256|HAMAP-Rule:MF_03154}; EC=1.13.11.54 {ECO:0000256|HAMAP-Rule:MF_03154}; AltName: Full=Acireductone dioxygenase (Fe(2+)-requiring) {ECO:0000256|HAMAP-Rule:MF_03154}; Short=ARD {ECO:0000256|HAMAP-Rule:MF_03154}; Short=Fe-ARD {ECO:0000256|HAMAP-Rule:MF_03154};	Uncharacterized conserved protein, contains double-stranded beta-helix domain	GO:0005737,cytoplasm; GO:0005634,nucleus; GO:0010309,acireductone dioxygenase [iron(II)-requiring] activity; GO:0046872,metal ion binding; GO:0019509,L-methionine salvage from methylthioadenosine; GO:0006555,methionine metabolic process	ARD/ARD' family
Cluster-864.79115	387.73	13.47	2.74739	3.60258e-21	up	--	unnamed protein product [Coffea canephora]	--	SubName: Full=Uncharacterized protein {ECO:0000313|EMBL:CDP02170.1};	--	GO:0016021,integral component of membrane	NADH-ubiquinone reductase complex 1 MLRQ subunit
Cluster-864.99501	1059.65	0.136667	11.0263	3.69348e-21	up	--	PREDICTED: jasmonate-induced protein homolog [Beta vulgaris subsp. vulgaris]	RecName: Full=Jasmonate-induced protein homolog;	SubName: Full=Uncharacterized protein {ECO:0000313|EMBL:KNA21726.1};	--	--	--
Cluster-864.71276	316.49	0.0866667	9.53092	3.80241e-21	up	K04079 molecular chaperone HtpG | (RefSeq) heat shock protein 83 (A)	Molecular chaperone (HSP90 family) [Handroanthus impetiginosus]	RecName: Full=Heat shock protein 83;	SubName: Full=Molecular chaperone (HSP90 family) {ECO:0000313|EMBL:PIN20286.1};	Molecular chaperone (HSP90 family)	GO:0005737,cytoplasm; GO:0005524,ATP binding; GO:0051082,unfolded protein binding; GO:0006457,protein folding; GO:0006950,response to stress	Histidine kinase-, DNA gyrase B-, and HSP90-like ATPase
Cluster-864.88356	446.727	16.41	2.60531	3.98134e-21	up	K07955 ADP-ribosylation factor-like protein 8 | (RefSeq) hypothetical protein (A)	unknown [Lotus japonicus]	RecName: Full=ADP-ribosylation factor-like protein 8a {ECO:0000303|PubMed:22174675}; Short=AtARL8a {ECO:0000303|PubMed:22174675}; AltName: Full=ADP-ribosylation factor-like A1C {ECO:0000303|PubMed:12644670}; Short=AtARLA1C {ECO:0000303|PubMed:12644670};	SubName: Full=Uncharacterized protein {ECO:0000313|EMBL:AFK33949.1};	GTP-binding ADP-ribosylation factor-like protein	GO:0005737,cytoplasm; GO:0005829,cytosol; GO:0005794,Golgi apparatus; GO:0031902,late endosome membrane; GO:0005765,lysosomal membrane; GO:0005634,nucleus; GO:0005886,plasma membrane; GO:0009506,plasmodesma; GO:0005819,spindle; GO:0005774,vacuolar membrane; GO:0005773,vacuole; GO:0005525,GTP binding; GO:0007049,cell cycle; GO:0051301,cell division; GO:0007059,chromosome segregation; GO:0051607,de…	C-terminal region of MMR_HSR1 domain
Cluster-864.86510	0.0666667	5.16	-8.25553	3.98781e-21	down	K01369 legumain [EC:3.4.22.34] | (RefSeq) vacuolar-processing enzyme-like (A)	vacuolar-processing enzyme-like [Chenopodium quinoa]	RecName: Full=Vacuolar-processing enzyme; Short=VPE; EC=3.4.22.-; Flags: Precursor;	SubName: Full=Uncharacterized protein {ECO:0000313|EMBL:KNA12291.1};	Asparaginyl peptidases	GO:0008234,cysteine-type peptidase activity	Peptidase C13 family
Cluster-864.82623	2397.21	0	12.1585	4.39387e-21	up	--	--	--	SubName: Full=Putative ovule protein {ECO:0000313|EMBL:JAP38366.1};	--	GO:0005524,ATP binding; GO:0008174,mRNA methyltransferase activity; GO:0003723,RNA binding; GO:0003968,RNA-directed 5'-3' RNA polymerase activity; GO:0006396,RNA processing; GO:0006351,transcription, DNA-templated; GO:0039694,viral RNA genome replication	--
Cluster-864.86242	0.403333	5.6	-5.97219	5.08864e-21	down	--	--	--	--	--	--	--
Cluster-864.68409	4214.43	214.443	2.35194	5.16375e-21	up	--	--	--	--	--	--	--
Cluster-864.89838	0	5.39333	-12.0652	5.50885e-21	down	K04365 B-Raf proto-oncogene serine/threonine-protein kinase [EC:2.7.11.1] | (RefSeq) serine/threonine-protein kinase STY46 (A)	serine/threonine-protein kinase HT1-like [Chenopodium quinoa]	RecName: Full=Serine/threonine-protein kinase STY13 {ECO:0000305}; EC=2.7.11.1 {ECO:0000269|PubMed:16429265}; AltName: Full=AtSTYPK {ECO:0000303|PubMed:17291444}; AltName: Full=Serine/threonine/tyrosine-protein kinase 13 {ECO:0000303|PubMed:16429265};	SubName: Full=Uncharacterized protein {ECO:0000313|EMBL:KNA07484.1};	Tyrosine kinase specific for activated (GTP-bound) p21cdc42Hs	GO:0005622,intracellular; GO:0005886,plasma membrane; GO:0005524,ATP binding; GO:0004672,protein kinase activity; GO:0004674,protein serine/threonine kinase activity; GO:0004712,protein serine/threonine/tyrosine kinase activity; GO:0004713,protein tyrosine kinase activity; GO:0004871,NA; GO:0035556,intracellular signal transduction; GO:0006468,protein phosphorylation	STAS-like domain of unknown function (DUF4325)
Cluster-864.76557	0.996667	3.41	-3.8942	5.54358e-21	down	K06617 raffinose synthase [EC:2.4.1.82] | (RefSeq) probable galactinol--sucrose galactosyltransferase 6 isoform X1 (A)	probable galactinol--sucrose galactosyltransferase 6 isoform X2 [Chenopodium quinoa]	RecName: Full=Probable galactinol--sucrose galactosyltransferase 6; EC=2.4.1.82; AltName: Full=Protein DARK INDUCIBLE 10; AltName: Full=Raffinose synthase 6;	SubName: Full=Uncharacterized protein {ECO:0000313|EMBL:KNA09083.1};	--	GO:0047274,galactinol-sucrose galactosyltransferase activity; GO:0005975,carbohydrate metabolic process	Raffinose synthase or seed imbibition protein Sip1
Cluster-864.99330	4.20333	11.4733	-3.60598	6.88337e-21	down	K20818 KxDL motif-containing protein 1 | (RefSeq) kxDL motif-containing protein 1-like (A)	kxDL motif-containing protein 1-like [Chenopodium quinoa]	--	SubName: Full=kxDL motif-containing protein 1-like {ECO:0000313|RefSeq:XP_018827997.1};	Uncharacterized conserved protein	--	Uncharacterized conserved protein
Cluster-864.74472	0	154.353	-12.156	7.08454e-21	down	--	--	--	--	--	--	--
Cluster-864.82452	4026.22	1.36	9.59516	7.46156e-21	up	--	--	--	SubName: Full=Putative coat protein-like {ECO:0000313|EMBL:JAP14548.1}; Flags: Fragment;	--	GO:0019028,viral capsid; GO:0005198,structural molecule activity	--
Cluster-864.89882	0.49	5.58667	-5.71893	7.526e-21	down	K05681 ATP-binding cassette, subfamily G (WHITE), member 2 | (RefSeq) ABC transporter G family member 9 (A)	pleiotropic drug resistance protein 1-like [Chenopodium quinoa]	RecName: Full=Pleiotropic drug resistance protein 1; AltName: Full=NpPDR1;	SubName: Full=Uncharacterized protein {ECO:0000313|EMBL:KNA08910.1};	Pleiotropic drug resistance proteins (PDR1-15), ABC superfamily	GO:0016021,integral component of membrane; GO:0005886,plasma membrane; GO:0005524,ATP binding; GO:0016887,ATPase activity; GO:0006952,defense response	AAA domain, putative AbiEii toxin, Type IV TA system
Cluster-864.81618	8.02667	19.7333	-3.45529	7.80068e-21	down	--	PREDICTED: heavy metal-associated isoprenylated plant protein 32-like [Beta vulgaris subsp. vulgaris]	--	SubName: Full=Uncharacterized protein {ECO:0000313|EMBL:KNA21875.1};	--	GO:0046872,metal ion binding; GO:0030001,metal ion transport	--
Cluster-864.85323	1.41667	4.99667	-3.9724	7.95372e-21	down	K00600 glycine hydroxymethyltransferase [EC:2.1.2.1] | (RefSeq) serine hydroxymethyltransferase 4 (A)	PREDICTED: serine hydroxymethyltransferase 4 [Beta vulgaris subsp. vulgaris]	RecName: Full=Serine hydroxymethyltransferase 4; Short=AtSHMT4; EC=2.1.2.1; AltName: Full=Glycine hydroxymethyltransferase 4; AltName: Full=Serine methylase 4;	RecName: Full=Serine hydroxymethyltransferase {ECO:0000256|RuleBase:RU000585}; EC=2.1.2.1 {ECO:0000256|RuleBase:RU000585};	Glycine/serine hydroxymethyltransferase	GO:0005829,cytosol; GO:0016020,membrane; GO:0005886,plasma membrane; GO:0009506,plasmodesma; GO:0004372,glycine hydroxymethyltransferase activity; GO:0030170,pyridoxal phosphate binding; GO:0007623,circadian rhythm; GO:0019264,glycine biosynthetic process from serine; GO:0046686,response to cadmium ion; GO:0035999,tetrahydrofolate interconversion	Serine hydroxymethyltransferase
Cluster-864.111275	5.60667	0.0966667	3.61008	8.02697e-21	up	K03549 KUP system potassium uptake protein | (RefSeq) potassium transporter 19-like (A)	uncharacterized protein LOC110798934 [Spinacia oleracea]	--	SubName: Full=Transposon protein, putative, CACTA, En/Spm sub-class {ECO:0000313|EMBL:AAP53328.2};	--	--	Transposase-associated domain
Cluster-864.66032	116.483	0.416667	6.05689	8.52059e-21	up	--	--	--	--	--	--	--
Cluster-864.105962	5.97	5.78	-2.1451	9.13542e-21	down	K09597 signal peptide peptidase-like 2B [EC:3.4.23.-] | (RefSeq) signal peptide peptidase-like 2 isoform X1 (A)	signal peptide peptidase-like 2 isoform X1 [Chenopodium quinoa]	RecName: Full=Signal peptide peptidase-like 2; Short=AtSPPL2; EC=3.4.23.-; Flags: Precursor;	SubName: Full=Uncharacterized protein {ECO:0000313|EMBL:OAY59786.1};	Uncharacterized conserved protein, contains PA domain	GO:0005768,endosome; GO:0010008,endosome membrane; GO:0030660,Golgi-associated vesicle membrane; GO:0071458,integral component of cytoplasmic side of endoplasmic reticulum membrane; GO:0071556,integral component of lumenal side of endoplasmic reticulum membrane; GO:0005765,lysosomal membrane; GO:0004190,aspartic-type endopeptidase activity	PA domain
Cluster-864.95971	0.0566667	24.8967	-10.4265	9.29332e-21	down	--	--	--	--	--	--	--
Cluster-864.69357	0	43.4967	-12.4627	9.31006e-21	down	--	--	--	SubName: Full=Putative ovule protein {ECO:0000313|EMBL:JAP38365.1};	--	GO:0005524,ATP binding; GO:0008174,mRNA methyltransferase activity; GO:0003723,RNA binding; GO:0003968,RNA-directed 5'-3' RNA polymerase activity; GO:0006396,RNA processing; GO:0006351,transcription, DNA-templated; GO:0039694,viral RNA genome replication	--
Cluster-864.63102	69.9733	0.103333	7.31293	9.76318e-21	up	K09571 FK506-binding protein 4/5 [EC:5.2.1.8] | (RefSeq) peptidyl-prolyl cis-trans isomerase FKBP62-like (A)	peptidyl-prolyl cis-trans isomerase fkbp62-like protein [Trifolium pratense]	RecName: Full=Peptidyl-prolyl cis-trans isomerase FKBP65; Short=PPIase FKBP65; EC=5.2.1.8; AltName: Full=70 kDa peptidyl-prolyl isomerase; AltName: Full=FK506-binding protein 65; Short=AtFKBP65; AltName: Full=Immunophilin FKBP65; AltName: Full=Peptidyl-prolyl isomerase ROF2; AltName: Full=Protein ROTAMASE FKBP 2; AltName: Full=Rotamase;	SubName: Full=Uncharacterized protein {ECO:0000313|EMBL:PKI67368.1};	FKBP-type peptidyl-prolyl cis-trans isomerase	GO:0005634,nucleus; GO:0005773,vacuole; GO:0005516,calmodulin binding; GO:0005528,FK506 binding; GO:0003755,peptidyl-prolyl cis-trans isomerase activity; GO:0070370,cellular heat acclimation; GO:0061077,chaperone-mediated protein folding	Tetratricopeptide repeat
Cluster-864.73897	0	1.52667	-11.9737	1.01143e-20	down	K02112 F-type H+-transporting ATPase subunit beta [EC:3.6.3.14] | (RefSeq) atpB, SpolCp032; ATP synthase CF1 beta subunit (A)	ATP synthase CF1 beta subunit (chloroplast) [Carnegiea gigantea]	RecName: Full=ATP synthase subunit beta, chloroplastic {ECO:0000255|HAMAP-Rule:MF_01347}; EC=3.6.3.14 {ECO:0000255|HAMAP-Rule:MF_01347}; AltName: Full=ATP synthase F1 sector subunit beta {ECO:0000255|HAMAP-Rule:MF_01347}; AltName: Full=F-ATPase subunit beta {ECO:0000255|HAMAP-Rule:MF_01347};	RecName: Full=ATP synthase subunit beta, chloroplastic {ECO:0000256|HAMAP-Rule:MF_01347}; AltName: Full=ATP synthase F1 sector subunit beta {ECO:0000256|HAMAP-Rule:MF_01347}; AltName: Full=F-ATPase subunit beta {ECO:0000256|HAMAP-Rule:MF_01347};	F0F1-type ATP synthase, beta subunit	GO:0009535,chloroplast thylakoid membrane; GO:0045261,proton-transporting ATP synthase complex, catalytic core F(1); GO:0005524,ATP binding; GO:0046933,proton-transporting ATP synthase activity, rotational mechanism; GO:0015986,ATP synthesis coupled proton transport	RsgA GTPase
Cluster-864.114262	4.05667	9.38667	-3.34708	1.01767e-20	down	K09338 homeobox-leucine zipper protein | (RefSeq) homeobox-leucine zipper protein HAT4 (A)	PREDICTED: homeobox-leucine zipper protein HAT4 [Vitis vinifera]	RecName: Full=Homeobox-leucine zipper protein HAT2; AltName: Full=Homeodomain-leucine zipper protein HAT2; Short=HD-ZIP protein 2;	SubName: Full=Uncharacterized protein {ECO:0000313|EMBL:CBI29502.3};	Transcription factor HEX, contains HOX and HALZ domains	GO:0005634,nucleus; GO:0003677,DNA binding; GO:0003700,DNA-binding transcription factor activity; GO:0043565,sequence-specific DNA binding; GO:0009734,auxin-activated signaling pathway; GO:0045892,negative regulation of transcription, DNA-templated; GO:0009733,response to auxin; GO:0009641,shade avoidance; GO:0006351,transcription, DNA-templated; GO:0009826,unidimensional cell growth	--
Cluster-864.59910	9.78667	10.1533	-2.20341	1.09078e-20	down	K00432 glutathione peroxidase [EC:1.11.1.9] | (RefSeq) probable phospholipid hydroperoxide glutathione peroxidase (A)	probable phospholipid hydroperoxide glutathione peroxidase [Spinacia oleracea]	RecName: Full=Probable phospholipid hydroperoxide glutathione peroxidase; Short=PHGPx; EC=1.11.1.12;	RecName: Full=Glutathione peroxidase {ECO:0000256|RuleBase:RU000499};	Glutathione peroxidase	GO:0005737,cytoplasm; GO:0004602,glutathione peroxidase activity; GO:0047066,phospholipid-hydroperoxide glutathione peroxidase activity; GO:0006979,response to oxidative stress	Redoxin
Cluster-864.69287	3.52333	12494.9	-14.1608	1.14672e-20	down	K10268 F-box and leucine-rich repeat protein 2/20 | (RefSeq) F-box protein At3g58530 (A)	PREDICTED: F-box protein At3g58530 isoform X2 [Theobroma cacao]	RecName: Full=F-box protein At3g58530;	SubName: Full=Putative ovule protein {ECO:0000313|EMBL:JAP38366.1};	Leucine rich repeat proteins, some proteins contain F-box	GO:0005829,cytosol	Leucine Rich repeat
Cluster-864.61684	227.14	3.60667	3.79845	1.16489e-20	up	K04507 calcyclin binding protein | (RefSeq) calcyclin-binding protein (A)	PREDICTED: calcyclin-binding protein [Beta vulgaris subsp. vulgaris]	--	SubName: Full=Uncharacterized protein {ECO:0000313|EMBL:KMS95897.1};	Calcyclin-binding protein CacyBP	--	Immunity protein 50
Cluster-864.88012	0.4	23.2533	-8.1128	1.17959e-20	down	K12309 beta-galactosidase [EC:3.2.1.23] | (RefSeq) hypothetical protein (A)	hypothetical protein B456_003G0595001, partial [Gossypium raimondii]	RecName: Full=Beta-galactosidase 12; Short=Lactase 12; EC=3.2.1.23; Flags: Precursor;	SubName: Full=Uncharacterized protein {ECO:0000313|EMBL:KJB18554.1}; Flags: Fragment;	Beta-galactosidase	GO:0048046,apoplast; GO:0005618,cell wall; GO:0005773,vacuole; GO:0004565,beta-galactosidase activity; GO:0005975,carbohydrate metabolic process	Beta-galactosidase
Cluster-864.85487	79.7333	0	11.7429	1.19388e-20	up	K00130 betaine-aldehyde dehydrogenase [EC:1.2.1.8] | (RefSeq) betaine aldehyde dehydrogenase, chloroplastic (A)	betaine aldehyde dehydrogenase [Amaranthus tricolor]	RecName: Full=Betaine aldehyde dehydrogenase, chloroplastic; Short=BADH; EC=1.2.1.8; Flags: Precursor;	SubName: Full=Betaine aldehyde dehydrogenase {ECO:0000313|EMBL:AUC64503.1};	Aldehyde dehydrogenase	GO:0009507,chloroplast; GO:0008802,betaine-aldehyde dehydrogenase activity; GO:0019285,glycine betaine biosynthetic process from choline	Protein of unknown function (DUF1487)
Cluster-864.88519	0	3.94333	-11.8623	1.33053e-20	down	K05544 tRNA-dihydrouridine synthase 3 [EC:1.3.1.89] | (RefSeq) tRNA-dihydrouridine(47) synthase [NAD(P)(+)]-like (A)	tRNA-dihydrouridine(47) synthase [NAD(P)(+)]	RecName: Full=tRNA-dihydrouridine(47) synthase [NAD(P)(+)]-like; EC=1.3.1.-; AltName: Full=Zinc finger CCCH domain-containing protein 50; Short=AtC3H50; AltName: Full=tRNA-dihydrouridine synthase 3-like;	RecName: Full=tRNA-dihydrouridine(47) synthase [NAD(P)(+)] {ECO:0000256|RuleBase:RU291113}; EC=1.3.1.- {ECO:0000256|RuleBase:RU291113}; AltName: Full=tRNA-dihydrouridine synthase 3 {ECO:0000256|RuleBase:RU291113};	Uncharacterized conserved protein	GO:0005773,vacuole; GO:0050660,flavin adenine dinucleotide binding; GO:0046872,metal ion binding; GO:0017150,tRNA dihydrouridine synthase activity	Zinc finger domain
Cluster-864.83718	3875.59	0	12.3883	1.33848e-20	up	--	--	--	SubName: Full=Putative RNA-dependent RNA polymerase-like {ECO:0000313|EMBL:JAP37078.1}; Flags: Fragment;	--	GO:0005524,ATP binding; GO:0008174,mRNA methyltransferase activity; GO:0003723,RNA binding; GO:0003968,RNA-directed 5'-3' RNA polymerase activity; GO:0006396,RNA processing	--
Cluster-864.31634	0.276667	4.76	-6.37852	1.36439e-20	down	--	PREDICTED: uncharacterized protein LOC104902706 isoform X3 [Beta vulgaris subsp. vulgaris]	--	SubName: Full=Uncharacterized protein {ECO:0000313|EMBL:CBI19516.3};	--	--	--
Cluster-864.98999	0	2.16667	-11.8603	1.46312e-20	down	K01537 Ca2+-transporting ATPase [EC:3.6.3.8] | (RefSeq) calcium-transporting ATPase 4, endoplasmic reticulum-type-like (A)	calcium-transporting ATPase 4, endoplasmic reticulum-type-like [Spinacia oleracea]	RecName: Full=Calcium-transporting ATPase 4, endoplasmic reticulum-type; EC=3.6.3.8;	SubName: Full=Uncharacterized protein {ECO:0000313|EMBL:KNA10288.1};	Ca2+ transporting ATPase	GO:0005783,endoplasmic reticulum; GO:0016021,integral component of membrane; GO:0005886,plasma membrane; GO:0005524,ATP binding; GO:0005388,calcium-transporting ATPase activity; GO:0046872,metal ion binding	haloacid dehalogenase-like hydrolase
Cluster-864.83234	2090.15	45.59	3.47983	1.49998e-20	up	--	PREDICTED: dormancy-associated protein homolog 3 isoform X2 [Beta vulgaris subsp. vulgaris]	RecName: Full=Dormancy-associated protein homolog 3 {ECO:0000305}; AltName: Full=DRM1 homolog 3 {ECO:0000305};	SubName: Full=Uncharacterized protein {ECO:0000313|EMBL:KMT14234.1};	--	--	Dormancy/auxin associated protein
Cluster-864.113253	94.7967	4.76333	2.14574	1.54627e-20	up	K20547 basic endochitinase B [EC:3.2.1.14] | (RefSeq) endochitinase CH25 (A)	chitinase-like protein 1 [Manihot esculenta]	RecName: Full=Chitinase-like protein 1; Short=AtCTL1; AltName: Full=Protein ANION ALTERED ROOT MORPHOLOGY; AltName: Full=Protein ECTOPIC DEPOSITION OF LIGNIN IN PITH 1; AltName: Full=Protein ECTOPIC ROOT HAIR 2; AltName: Full=Protein POM-POM1; AltName: Full=Protein SENSITIVE TO HOT TEMPERATURES 2; Flags: Precursor;	SubName: Full=Uncharacterized protein {ECO:0000313|EMBL:OAY51189.1};	Predicted chitinase	GO:0048046,apoplast; GO:0005794,Golgi apparatus; GO:0030247,polysaccharide binding; GO:0016998,cell wall macromolecule catabolic process; GO:0030244,cellulose biosynthetic process; GO:0006032,chitin catabolic process; GO:0009873,ethylene-activated signaling pathway; GO:0009825,multidimensional cell growth; GO:0010337,regulation of salicylic acid metabolic process; GO:0009735,response to cytokinin…	Chitinase class I
Cluster-864.84518	0	4.77333	-11.8242	1.54838e-20	down	K13201 nucleolysin TIA-1/TIAR | (RefSeq) oligouridylate-binding protein 1B (A)	oligouridylate-binding protein 1B-like isoform X2 [Chenopodium quinoa]	RecName: Full=Oligouridylate-binding protein 1B; Short=AtUBP1b; AltName: Full=Polyuridylate-binding protein UBP1B; Short=Poly(U)-binding protein UBP1B;	SubName: Full=Uncharacterized protein {ECO:0000313|EMBL:KNA17328.1};	FOG: RRM domain	GO:0005634,nucleus; GO:0003729,mRNA binding; GO:0006397,mRNA processing	RNA recognition motif. (a.k.a. RRM, RBD, or RNP domain)
Cluster-864.94361	0	4.54333	-12.1019	1.65174e-20	down	K00873 pyruvate kinase [EC:2.7.1.40] | (RefSeq) pyruvate kinase, cytosolic isozyme (A)	PREDICTED: pyruvate kinase, cytosolic isozyme [Eucalyptus grandis]	RecName: Full=Pyruvate kinase, cytosolic isozyme; Short=PK; EC=2.7.1.40;	RecName: Full=Pyruvate kinase {ECO:0000256|RuleBase:RU000504}; EC=2.7.1.40 {ECO:0000256|RuleBase:RU000504};	Pyruvate kinase	GO:0005737,cytoplasm; GO:0005524,ATP binding; GO:0016301,kinase activity; GO:0000287,magnesium ion binding; GO:0030955,potassium ion binding; GO:0004743,pyruvate kinase activity	Pyruvate kinase, alpha/beta domain
Cluster-864.63131	61.22	0.973333	3.8131	1.68496e-20	up	--	uncharacterized protein LOC110687443 [Chenopodium quinoa]	--	SubName: Full=Uncharacterized protein {ECO:0000313|EMBL:CCB57329.1};	--	GO:0016021,integral component of membrane	--
Cluster-864.91171	565.883	0	12.8631	1.68525e-20	up	--	hypothetical protein BVRB_5g115780 [Beta vulgaris subsp. vulgaris]	RecName: Full=Defensin-like protein; AltName: Full=Gamma-thionin homolog; Flags: Precursor;	SubName: Full=Uncharacterized protein {ECO:0000313|EMBL:KNA14731.1};	--	GO:0005576,extracellular region; GO:0050832,defense response to fungus; GO:0031640,killing of cells of other organism	Gamma-thionin family
Cluster-864.147468	3.84667	4.25667	-2.32462	1.70976e-20	down	K01209 alpha-L-arabinofuranosidase [EC:3.2.1.55] | (RefSeq) alpha-L-arabinofuranosidase 1-like (A)	alpha-L-arabinofuranosidase 1-like [Chenopodium quinoa]	RecName: Full=Alpha-L-arabinofuranosidase 1; Short=AtASD1; EC=3.2.1.55; AltName: Full=Beta-D-xylosidase; EC=3.2.1.-; Flags: Precursor;	SubName: Full=Uncharacterized protein {ECO:0000313|EMBL:KNA14857.1};	--	GO:0048046,apoplast; GO:0009505,plant-type cell wall; GO:0005578,NA; GO:0005773,vacuole; GO:0046556,alpha-L-arabinofuranosidase activity; GO:0009044,xylan 1,4-beta-xylosidase activity; GO:0046373,L-arabinose metabolic process; GO:0045493,xylan catabolic process	Carbohydrate binding domain
Cluster-864.72699	0	2.88333	-11.9206	1.75057e-20	down	K12812 ATP-dependent RNA helicase UAP56/SUB2 [EC:3.6.4.13] | (RefSeq) DEAD-box ATP-dependent RNA helicase 56-like (A)	DEAD-box ATP-dependent RNA helicase 56-like [Olea europaea var. sylvestris]	RecName: Full=DEAD-box ATP-dependent RNA helicase 56; EC=3.6.4.13; AltName: Full=UAP56 homolog B;	SubName: Full=Uncharacterized protein {ECO:0000313|EnsemblPlants:PGSC0003DMT400053567};	ATP-dependent RNA helicase	GO:0005737,cytoplasm; GO:0005730,nucleolus; GO:0005681,spliceosomal complex; GO:0005524,ATP binding; GO:0004386,helicase activity; GO:0003723,RNA binding; GO:0006974,cellular response to DNA damage stimulus; GO:0006406,mRNA export from nucleus; GO:0000398,mRNA splicing, via spliceosome; GO:0010468,regulation of gene expression; GO:0010501,RNA secondary structure unwinding	U3-containing 90S pre-ribosomal complex subunit
Cluster-864.96407	0	100.213	-11.9165	1.8251e-20	down	K00128 aldehyde dehydrogenase (NAD+) [EC:1.2.1.3] | (RefSeq) aldehyde dehydrogenase 5, mitochondrial-like (A)	translationally-controlled tumor protein homolog [Chenopodium quinoa]	RecName: Full=Translationally-controlled tumor protein homolog; Short=TCTP; AltName: Full=HTP;	SubName: Full=Translationally controlled tumor-like protein {ECO:0000313|EMBL:ABI84255.1};	Microtubule-binding protein (translationally controlled tumor protein)	GO:0005737,cytoplasm	Translationally controlled tumour protein
Cluster-864.107698	0	34.9567	-11.9255	1.99292e-20	down	--	--	--	--	--	--	--
Cluster-864.116064	2351.54	51.3967	3.63165	2.02986e-20	up	K04078 chaperonin GroES | (RefSeq) 10 kDa chaperonin 1, chloroplastic-like (A)	10 kDa chaperonin 1, chloroplastic-like [Chenopodium quinoa]	RecName: Full=10 kDa chaperonin 1, chloroplastic {ECO:0000305}; Flags: Precursor;	SubName: Full=Uncharacterized protein {ECO:0000313|EnsemblPlants:PGSC0003DMT400004324};	Mitochondrial chaperonin	GO:0009507,chloroplast; GO:0005759,mitochondrial matrix; GO:0051087,chaperone binding; GO:0046872,metal ion binding; GO:0051082,unfolded protein binding; GO:0051085,chaperone cofactor-dependent protein refolding; GO:0006986,response to unfolded protein	Chaperonin 10 Kd subunit
Cluster-864.81285	4223.1	53.2633	4.3825	2.22527e-20	up	K13993 HSP20 family protein | (RefSeq) 17.3 kDa class I heat shock protein-like (A)	PREDICTED: 17.3 kDa class I heat shock protein-like [Gossypium arboreum]	RecName: Full=17.6 kDa class I heat shock protein 3; AltName: Full=17.6 kDa heat shock protein 3; Short=AtHsp17.6C;	SubName: Full=17.3 kDa class I heat shock protein-like {ECO:0000313|RefSeq:XP_016750638.1}; SubName: Full=Low molecular weight heat shock protein {ECO:0000313|EMBL:AGA62461.1};	Molecular chaperone (small heat-shock protein Hsp26/Hsp42)	GO:0005737,cytoplasm	FKBP26_C-terminal
Cluster-864.85785	0	15.4167	-11.8959	2.57225e-20	down	K14497 protein phosphatase 2C [EC:3.1.3.16] | (RefSeq) protein phosphatase 2C 37 (A)	PREDICTED: protein phosphatase 2C 37 [Beta vulgaris subsp. vulgaris]	RecName: Full=Protein phosphatase 2C 37; Short=AtPP2C37; EC=3.1.3.16; AltName: Full=Protein ABA-HYPERSENSITIVE GERMINATION 3; AltName: Full=Protein phosphatase 2C A; Short=PP2CA;	SubName: Full=Uncharacterized protein {ECO:0000313|EnsemblPlants:PGSC0003DMT400069947};	Serine/threonine protein phosphatase	GO:0005829,cytosol; GO:0005634,nucleus; GO:0046872,metal ion binding; GO:0004721,phosphoprotein phosphatase activity; GO:0019901,protein kinase binding; GO:0004722,protein serine/threonine phosphatase activity; GO:0009738,abscisic acid-activated signaling pathway; GO:0009788,negative regulation of abscisic acid-activated signaling pathway; GO:0010360,negative regulation of anion channel activity;…	Protein phosphatase 2C
Cluster-864.92767	4.61667	9.95	-3.28111	2.62544e-20	down	K04730 interleukin-1 receptor-associated kinase 1 [EC:2.7.11.1] | (RefSeq) G-type lectin S-receptor-like serine/threonine-protein kinase At1g61480 isoform X1 (A)	PREDICTED: jasmonate-induced protein homolog [Beta vulgaris subsp. vulgaris]	RecName: Full=Jasmonate-induced protein homolog;	SubName: Full=Uncharacterized protein {ECO:0000313|EMBL:KNA21726.1};	--	--	--
Cluster-864.102439	721.107	4.37667	5.31122	2.66835e-20	up	--	--	--	--	--	--	--
Cluster-864.136988	0	5.47	-11.8337	2.67591e-20	down	--	--	--	--	--	--	--
Cluster-864.90054	0	5.07333	-12.2675	2.70611e-20	down	K02358 elongation factor Tu | (RefSeq) elongation factor TuA, chloroplastic-like (A)	hypothetical protein CDL15_Pgr008993 [Punica granatum]	RecName: Full=Elongation factor Tu, chloroplastic; Short=EF-Tu; Flags: Precursor;	RecName: Full=Elongation factor Tu {ECO:0000256|RuleBase:RU004061};	Mitochondrial translation elongation factor Tu	GO:0009507,chloroplast; GO:0005525,GTP binding; GO:0003924,GTPase activity; GO:0003746,translation elongation factor activity	50S ribosome-binding GTPase
Cluster-864.56992	0	23.0433	-12.3722	2.9427e-20	down	K15283 solute carrier family 35, member E1 | (RefSeq) glucose-6-phosphate/phosphate translocator 1, chloroplastic (A)	glucose-6-phosphate/phosphate-translocator, partial [Hyacinthus orientalis]	RecName: Full=Glucose-6-phosphate/phosphate translocator 2, chloroplastic; Flags: Precursor;	SubName: Full=Glucose-6-phosphate/phosphate-translocator {ECO:0000313|EMBL:AAT08746.1}; Flags: Fragment;	Glucose-6-phosphate/phosphate and phosphoenolpyruvate/phosphate antiporter	GO:0031969,chloroplast membrane; GO:0016021,integral component of membrane; GO:0005774,vacuolar membrane; GO:0015152,glucose-6-phosphate transmembrane transporter activity; GO:0005315,inorganic phosphate transmembrane transporter activity; GO:0015120,phosphoglycerate transmembrane transporter activity; GO:0071917,triose-phosphate transmembrane transporter activity; GO:0015760,glucose-6-phosphate …	EamA-like transporter family
Cluster-864.99101	0	39.3633	-12.1248	3.00755e-20	down	K02975 small subunit ribosomal protein S25e | (RefSeq) 40S ribosomal protein S25 (A)	RecName: Full=40S ribosomal protein S25 AAK58369.1 ribosomal protein S25 [Amaranthus hybridus subsp. cruentus]	RecName: Full=40S ribosomal protein S25;	SubName: Full=Uncharacterized protein {ECO:0000313|EMBL:KNA03267.1};	40S ribosomal protein S25	GO:0005840,ribosome	S25 ribosomal protein
Cluster-864.56596	0	4.85667	-11.9036	3.09897e-20	down	K01835 phosphoglucomutase [EC:5.4.2.2] | (RefSeq) phosphoglucomutase, cytoplasmic (A)	RecName: Full=Phosphoglucomutase, cytoplasmic; Short=PGM; AltName: Full=Glucose phosphomutase AAB41895.1 phosphoglucomutase [Mesembryanthemum crystallinum]	RecName: Full=Phosphoglucomutase, cytoplasmic; Short=PGM; EC=5.4.2.2; AltName: Full=Glucose phosphomutase;	SubName: Full=Uncharacterized protein {ECO:0000313|EMBL:KNA17463.1};	Phosphoglucomutase	GO:0005737,cytoplasm; GO:0000287,magnesium ion binding; GO:0004614,phosphoglucomutase activity; GO:0006006,glucose metabolic process	Phosphoglucomutase/phosphomannomutase, C-terminal domain
Cluster-864.92440	13.3567	10.6667	-1.84882	3.14646e-20	down	K21772 transcriptional activator protein Pur-alpha | (RefSeq) transcription factor Pur-alpha 1-like (A)	transcription factor Pur-alpha 1-like [Chenopodium quinoa]	RecName: Full=Transcription factor Pur-alpha 1; AltName: Full=Purine-rich single-stranded DNA-binding protein alpha 1;	SubName: Full=Uncharacterized protein {ECO:0000313|EMBL:KNA11016.1};	Transcriptional regulator of the PUR family, single-stranded-DNA-binding	GO:0005737,cytoplasm; GO:0005634,nucleus; GO:0003677,DNA binding; GO:0003729,mRNA binding; GO:0006355,regulation of transcription, DNA-templated; GO:0046686,response to cadmium ion; GO:0006351,transcription, DNA-templated	Protein of unknown function (DUF3276)
Cluster-864.100066	33.17	0.536667	3.81826	3.42108e-20	up	K04077 chaperonin GroEL | (RefSeq) chaperonin GroEL (A)	ruBisCO large subunit-binding protein subunit alpha [Chenopodium quinoa]	RecName: Full=RuBisCO large subunit-binding protein subunit alpha, chloroplastic; AltName: Full=60 kDa chaperonin subunit alpha; AltName: Full=CPN-60 alpha; Flags: Precursor;	SubName: Full=Uncharacterized protein {ECO:0000313|EMBL:KNA08679.1};	Mitochondrial chaperonin, Cpn60/Hsp60p	GO:0009507,chloroplast; GO:0005524,ATP binding; GO:0042026,protein refolding	TCP-1/cpn60 chaperonin family
Cluster-864.141492	0.52	3.89667	-5.15737	3.4782e-20	down	K00512 steroid 17alpha-monooxygenase / 17alpha-hydroxyprogesterone deacetylase [EC:1.14.14.19 1.14.14.32] | (RefSeq) cytochrome P450 71D11-like (A)	PREDICTED: cytochrome P450 71D11-like [Beta vulgaris subsp. vulgaris]	RecName: Full=Cytochrome P450 71D11; EC=1.14.-.-; Flags: Fragment;	SubName: Full=Uncharacterized protein {ECO:0000313|EMBL:EMJ15946.1};	Cytochrome P450 CYP2 subfamily	GO:0020037,heme binding; GO:0005506,iron ion binding; GO:0004497,monooxygenase activity; GO:0016705,oxidoreductase activity, acting on paired donors, with incorporation or reduction of molecular oxygen	Cytochrome P450
Cluster-864.69551	389.303	0	13.3892	3.4782e-20	up	K13993 HSP20 family protein | (RefSeq) 17.3 kDa class I heat shock protein-like (A)	17.3 kDa class I heat shock protein-like [Manihot esculenta]	RecName: Full=16.9 kDa class I heat shock protein 1; AltName: Full=16.9 kDa heat shock protein 1; Short=OsHsp16.9A;	SubName: Full=Uncharacterized protein {ECO:0000313|EMBL:OAY38509.1};	Molecular chaperone (small heat-shock protein Hsp26/Hsp42)	GO:0005737,cytoplasm; GO:0051259,protein complex oligomerization; GO:0009408,response to heat	GvpH
Cluster-864.72800	0	6.87	-11.8675	4.12066e-20	down	K15718 linoleate 9S-lipoxygenase [EC:1.13.11.58] | (RefSeq) probable linoleate 9S-lipoxygenase 5 (A)	PREDICTED: F-box protein At1g55000 [Beta vulgaris subsp. vulgaris]	RecName: Full=F-box protein At1g55000;	SubName: Full=Uncharacterized protein {ECO:0000313|EMBL:KNA11745.1};	Predicted peptidoglycan-binding protein, contains LysM domain	GO:0016567,protein ubiquitination	F-box domain
Cluster-864.51146	0	12.74	-12.02	4.20058e-20	down	K00121 S-(hydroxymethyl)glutathione dehydrogenase / alcohol dehydrogenase [EC:1.1.1.284 1.1.1.1] | (RefSeq) alcohol dehydrogenase-like 7 (A)	PREDICTED: alcohol dehydrogenase-like 7 [Beta vulgaris subsp. vulgaris]	RecName: Full=Alcohol dehydrogenase-like 7; EC=1.1.1.1 {ECO:0000250|UniProtKB:P06525};	SubName: Full=Uncharacterized protein {ECO:0000313|EMBL:KMS95556.1};	Alcohol dehydrogenase, class III	GO:0005737,cytoplasm; GO:0004022,alcohol dehydrogenase (NAD) activity; GO:0008270,zinc ion binding	TrkA-N domain
Cluster-864.78719	0	8.88	-11.736	4.23585e-20	down	K13415 protein brassinosteroid insensitive 1 [EC:2.7.10.1 2.7.11.1] | (RefSeq) uncharacterized LOC103401427 (A)	PREDICTED: squamosa promoter-binding-like protein 4 [Beta vulgaris subsp. vulgaris]	RecName: Full=Squamosa promoter-binding protein 1;	SubName: Full=squamosa promoter-binding-like protein 3 {ECO:0000313|RefSeq:XP_018850782.1};	--	GO:0005634,nucleus; GO:0003677,DNA binding; GO:0003700,DNA-binding transcription factor activity; GO:0046872,metal ion binding; GO:0009908,flower development; GO:0006351,transcription, DNA-templated	SBP domain
Cluster-864.67959	52.1433	0.48	4.67861	4.23629e-20	up	--	PREDICTED: translation machinery-associated protein 22 [Beta vulgaris subsp. vulgaris]	--	SubName: Full=translation machinery-associated protein 22 {ECO:0000313|RefSeq:XP_018845596.1};	Density-regulated protein related to translation initiation factor 1 (eIF-1/SUI1)	--	Translation initiation factor SUI1
Cluster-864.72068	485.02	0	11.6878	4.28928e-20	up	--	--	--	--	--	--	--
Cluster-864.115527	0	25.6033	-11.9588	4.34075e-20	down	K02927 large subunit ribosomal protein L40e | (RefSeq) ubiquitin-60S ribosomal protein L40 (A)	ubiquitin-60S ribosomal protein L40 [Chenopodium quinoa]	RecName: Full=Ubiquitin-60S ribosomal protein L40; Contains: RecName: Full=Ubiquitin; Contains: RecName: Full=60S ribosomal protein L40; AltName: Full=CEP52; Flags: Precursor;	SubName: Full=Putative ovule protein {ECO:0000313|EMBL:JAP13191.1};	Ubiquitin/60s ribosomal protein L40 fusion	GO:0005634,nucleus; GO:0005840,ribosome; GO:0003735,structural constituent of ribosome; GO:0006412,translation	C4-type zinc-finger of DNA polymerase delta
Cluster-864.75401	0	8.07333	-11.753	4.56526e-20	down	--	PREDICTED: uncharacterized protein LOC109237124 [Nicotiana attenuata]	--	SubName: Full=Uncharacterized protein {ECO:0000313|EMBL:EEF51224.1};	--	GO:0016021,integral component of membrane	--
Cluster-864.86489	0	2.93667	-11.8954	4.56526e-20	down	K19916 double C2-like domain-containing protein alpha | (RefSeq) LOW QUALITY PROTEIN: synaptotagmin-3-like (A)	synaptotagmin-2-like [Spinacia oleracea]	RecName: Full=Synaptotagmin-1; AltName: Full=NTMC2T1.1; AltName: Full=Synaptotagmin A;	SubName: Full=Uncharacterized protein {ECO:0000313|EMBL:KNA03581.1};	Ca2+-dependent lipid-binding protein CLB1/vesicle protein vp115/Granuphilin A, contains C2 domain	GO:0010008,endosome membrane; GO:0016021,integral component of membrane; GO:0005886,plasma membrane; GO:0008289,lipid binding; GO:0046872,metal ion binding; GO:0006897,endocytosis; GO:0006869,lipid transport; GO:0016032,viral process	N-terminal C2 in EEIG1 and EHBP1 proteins
Cluster-864.79561	0	10026.9	-13.1475	4.84539e-20	down	--	--	--	--	--	--	--
Cluster-864.89741	26.0367	0.63	3.12388	5.23244e-20	up	K02689 photosystem I P700 chlorophyll a apoprotein A1 | (RefSeq) protein Ycf2-like (A)	hypothetical chloroplast RF2 (chloroplast) [Carnegiea gigantea]	RecName: Full=Protein Ycf2;	RecName: Full=Protein Ycf2 {ECO:0000256|HAMAP-Rule:MF_01330};	--	GO:0009570,chloroplast stroma; GO:0005524,ATP binding	ATPase family associated with various cellular activities (AAA)
Cluster-864.83595	839.537	21.99	3.44639	5.53695e-20	up	--	Translation machinery associated TMA7 [Arabidopsis thaliana]	--	SubName: Full=Uncharacterized protein {ECO:0000313|EMBL:OAP14198.1};	Uncharacterized conserved protein	GO:0005886,plasma membrane	Translation machinery associated TMA7
Cluster-864.85112	3.04667	6.65333	-3.27173	6.16406e-20	down	K09838 zeaxanthin epoxidase [EC:1.14.15.21] | (RefSeq) zeaxanthin epoxidase, chloroplastic (A)	PREDICTED: uncharacterized protein LOC104599766 isoform X1 [Nelumbo nucifera]	RecName: Full=Monooxygenase 3 {ECO:0000303|PubMed:10216258}; Short=AtMO3 {ECO:0000303|PubMed:10216258}; EC=1.14.13.-;	SubName: Full=uncharacterized protein LOC104599766 isoform X1 {ECO:0000313|RefSeq:XP_010260765.1}; SubName: Full=uncharacterized protein LOC104599766 isoform X2 {ECO:0000313|RefSeq:XP_010260766.1};	Kynurenine 3-monooxygenase and related flavoprotein monooxygenases	GO:0071949,FAD binding; GO:0004497,monooxygenase activity; GO:0044550,secondary metabolite biosynthetic process	Squalene epoxidase
Cluster-864.118241	0	32.1667	-11.6849	6.23358e-20	down	--	--	--	--	--	--	--
Cluster-864.99323	0	9.77667	-12.1076	6.2475e-20	down	K02993 small subunit ribosomal protein S7e | (RefSeq) 40S ribosomal protein S7-like (A)	40S ribosomal protein S7-like [Chenopodium quinoa]	RecName: Full=40S ribosomal protein S7;	RecName: Full=40S ribosomal protein S7 {ECO:0000256|RuleBase:RU364105};	40S ribosomal protein S7	GO:0005840,ribosome; GO:0003735,structural constituent of ribosome; GO:0006412,translation	Ribosomal protein S7e
Cluster-864.64818	21.8833	32.4467	-2.67066	6.38682e-20	down	K07996 matrix metalloproteinase-16 (membrane-inserted) [EC:3.4.24.-] | (RefSeq) metalloendoproteinase 2-MMP (A)	metalloendoproteinase 3-MMP-like [Chenopodium quinoa]	RecName: Full=Metalloendoproteinase 3-MMP {ECO:0000303|PubMed:10574937}; Short=At3-MMP {ECO:0000303|PubMed:10574937}; EC=3.4.24.- {ECO:0000305}; Flags: Precursor;	SubName: Full=Uncharacterized protein {ECO:0000313|EMBL:KMS97361.1};	Gelatinase A and related matrix metalloproteases	GO:0031225,anchored component of membrane; GO:0031012,extracellular matrix; GO:0005886,plasma membrane; GO:0004222,metalloendopeptidase activity; GO:0008270,zinc ion binding	Matrixin
Cluster-864.88406	0.17	4.10333	-6.75752	6.38682e-20	down	K17500 integrin-linked kinase-associated serine/threonine phosphatase 2C [EC:3.1.3.16] | (RefSeq) WAT1-related protein At3g18200 isoform X1 (A)	PREDICTED: WAT1-related protein At4g08300 [Beta vulgaris subsp. vulgaris]	RecName: Full=WAT1-related protein At1g44800;	RecName: Full=WAT1-related protein {ECO:0000256|RuleBase:RU363077};	--	GO:0016021,integral component of membrane; GO:0005886,plasma membrane; GO:0015171,amino acid transmembrane transporter activity; GO:0034639,L-amino acid efflux transmembrane transporter activity; GO:0032973,amino acid export across plasma membrane; GO:0080144,amino acid homeostasis; GO:0043090,amino acid import; GO:0006865,amino acid transport	Magnesium transporter NIPA
Cluster-864.66268	2.5	5.08333	-3.19208	6.49094e-20	down	K00382 dihydrolipoamide dehydrogenase [EC:1.8.1.4] | (RefSeq) dihydrolipoyl dehydrogenase, mitochondrial (A)	dihydrolipoyl dehydrogenase, mitochondrial [Chenopodium quinoa]	RecName: Full=Dihydrolipoyl dehydrogenase 2, mitochondrial; Short=AtmLPD2; Short=mtLPD2; EC=1.8.1.4; AltName: Full=Dihydrolipoamide dehydrogenase 2; AltName: Full=Glycine cleavage system L protein 2; AltName: Full=Pyruvate dehydrogenase complex E3 subunit 2; Short=E3-2; Short=PDC-E3 2; Flags: Precursor;	RecName: Full=Dihydrolipoyl dehydrogenase {ECO:0000256|RuleBase:RU003692}; EC=1.8.1.4 {ECO:0000256|RuleBase:RU003692};	Dihydrolipoamide dehydrogenase	GO:0048046,apoplast; GO:0009507,chloroplast; GO:0005759,mitochondrial matrix; GO:0005747,mitochondrial respiratory chain complex I; GO:0005739,mitochondrion; GO:0005524,ATP binding; GO:0050897,cobalt ion binding; GO:0005507,copper ion binding; GO:0004148,dihydrolipoyl dehydrogenase activity; GO:0009055,electron transfer activity; GO:0050660,flavin adenine dinucleotide binding; GO:0008270,zinc ion…	Lycopene cyclase protein
Cluster-864.103621	75.5533	0.97	4.15572	6.62735e-20	up	K20815 N-terminal acetyltransferase 2 | (RefSeq) hypothetical protein (A)	putative membrane protein [Handroanthus impetiginosus]	--	SubName: Full=Putative membrane protein {ECO:0000313|EMBL:PIM99098.1};	Predicted membrane protein	--	Protein of unknown function (DUF1279)
Cluster-864.83845	0.633333	2.12	-3.96039	7.3282e-20	down	K14411 RNA-binding protein Musashi | (RefSeq) heterogeneous nuclear ribonucleoprotein 1 (A)	PREDICTED: heterogeneous nuclear ribonucleoprotein 1 [Vitis vinifera]	RecName: Full=Heterogeneous nuclear ribonucleoprotein 1; Short=hnRNP1;	SubName: Full=Uncharacterized protein {ECO:0000313|EMBL:CCB60153.1};	RNA-binding protein musashi/mRNA cleavage and polyadenylation factor I complex, subunit HRP1	GO:0005829,cytosol; GO:0005634,nucleus; GO:0005681,spliceosomal complex; GO:0003729,mRNA binding; GO:0006397,mRNA processing; GO:0051028,mRNA transport; GO:1901000,regulation of response to salt stress; GO:2000070,regulation of response to water deprivation; GO:0008380,RNA splicing; GO:0010228,vegetative to reproductive phase transition of meristem	RL domain
Cluster-864.74303	0	20.8633	-11.7778	7.44871e-20	down	--	--	--	--	--	--	--
Cluster-864.87760	0.0166667	7.94667	-11.5269	7.58258e-20	down	K00895 diphosphate-dependent phosphofructokinase [EC:2.7.1.90] | (RefSeq) pyrophosphate--fructose 6-phosphate 1-phosphotransferase subunit beta-like (A)	pyrophosphate--fructose 6-phosphate 1-phosphotransferase subunit beta-like [Chenopodium quinoa]	RecName: Full=Pyrophosphate--fructose 6-phosphate 1-phosphotransferase subunit beta {ECO:0000255|HAMAP-Rule:MF_03185}; Short=PFP {ECO:0000255|HAMAP-Rule:MF_03185}; EC=2.7.1.90 {ECO:0000255|HAMAP-Rule:MF_03185}; AltName: Full=6-phosphofructokinase, pyrophosphate dependent {ECO:0000255|HAMAP-Rule:MF_03185}; AltName: Full=PPi-PFK {ECO:0000255|HAMAP-Rule:MF_03185}; AltName: Full=Pyrophosphate-depende…	RecName: Full=Pyrophosphate--fructose 6-phosphate 1-phosphotransferase subunit beta {ECO:0000256|HAMAP-Rule:MF_03185}; Short=PFP {ECO:0000256|HAMAP-Rule:MF_03185}; EC=2.7.1.90 {ECO:0000256|HAMAP-Rule:MF_03185}; AltName: Full=6-phosphofructokinase, pyrophosphate dependent {ECO:0000256|HAMAP-Rule:MF_03185}; AltName: Full=PPi-PFK {ECO:0000256|HAMAP-Rule:MF_03185}; AltName: Full=Pyrophosphate-depende…	Pyrophosphate-dependent phosphofructo-1-kinase	GO:0005737,cytoplasm; GO:0003872,6-phosphofructokinase activity; GO:0005524,ATP binding; GO:0047334,diphosphate-fructose-6-phosphate 1-phosphotransferase activity; GO:0046872,metal ion binding; GO:0006002,fructose 6-phosphate metabolic process	Phosphofructokinase
Cluster-864.138687	0	24.59	-11.8462	7.60309e-20	down	--	--	--	--	--	--	--
Cluster-864.95509	0.143333	8.92333	-7.99544	8.17753e-20	down	K03868 RING-box protein 1 [EC:2.3.2.32] | (RefSeq) RING-box protein 1a (A)	RING-box protein 1a-like isoform X2 [Hevea brasiliensis]	RecName: Full=RING-box protein 1a; AltName: Full=At-Rbx1;1; AltName: Full=Protein RING of cullins 1; AltName: Full=RBX1-2; AltName: Full=RBX1a-At;	SubName: Full=Zinc finger protein {ECO:0000313|EMBL:OVA08341.1};	SCF ubiquitin ligase, Rbx1 component	GO:0031462,Cul2-RING ubiquitin ligase complex; GO:0080008,Cul4-RING E3 ubiquitin ligase complex; GO:0031467,Cul7-RING ubiquitin ligase complex; GO:0005737,cytoplasm; GO:0043224,nuclear SCF ubiquitin ligase complex; GO:0097602,cullin family protein binding; GO:0019788,NEDD8 transferase activity; GO:0061630,ubiquitin protein ligase activity; GO:0008270,zinc ion binding; GO:0045116,protein neddylati…	RING-type zinc-finger
Cluster-864.27445	0.68	2.71	-4.13919	8.9151e-20	down	K11275 histone H1/5 | (RefSeq) histone H1 (A)	hypothetical protein SOVF_044060 [Spinacia oleracea]	RecName: Full=Histone H1.2;	SubName: Full=Uncharacterized protein {ECO:0000313|EMBL:KNA21321.1};	--	GO:0005739,mitochondrion; GO:0005730,nucleolus; GO:0000786,nucleosome; GO:0003677,DNA binding; GO:0006334,nucleosome assembly	linker histone H1 and H5 family
Cluster-864.31705	2.72333	10.9733	-4.19334	8.97391e-20	down	--	PREDICTED: uncharacterized protein At5g48480 [Beta vulgaris subsp. vulgaris]	RecName: Full=Uncharacterized protein At5g48480;	SubName: Full=Lactoylglutathione lyase / glyoxalase I family protein {ECO:0000313|EMBL:EOX93760.1};	--	GO:0005829,cytosol	Glyoxalase/Bleomycin resistance protein/Dioxygenase superfamily
Cluster-864.39821	0.226667	2.09	-5.40428	9.35746e-20	down	K19514 renin receptor | (RefSeq) uncharacterized protein LOC110437066 isoform X1 (A)	PREDICTED: uncharacterized protein LOC104889816 [Beta vulgaris subsp. vulgaris]	--	SubName: Full=Uncharacterized protein {ECO:0000313|EMBL:KMT14871.1};	--	GO:0005783,endoplasmic reticulum; GO:0005794,Golgi apparatus; GO:0016021,integral component of membrane; GO:0005774,vacuolar membrane	--
Cluster-864.141192	7.89333	5.4	-1.63561	9.5152e-20	down	K00053 ketol-acid reductoisomerase [EC:1.1.1.86] | (RefSeq) ketol-acid reductoisomerase, chloroplastic (A)	RecName: Full=Ketol-acid reductoisomerase, chloroplastic; AltName: Full=Acetohydroxy-acid reductoisomerase; AltName: Full=Alpha-keto-beta-hydroxylacyl reductoisomerase; Flags: Precursor CAA40356.1 acetohydroxy acid reductoisomerase [Spinacia oleracea]	RecName: Full=Ketol-acid reductoisomerase, chloroplastic; EC=1.1.1.86; AltName: Full=Acetohydroxy-acid reductoisomerase; AltName: Full=Alpha-keto-beta-hydroxylacyl reductoisomerase; Flags: Precursor;	RecName: Full=Ketol-acid reductoisomerase {ECO:0000256|PIRNR:PIRNR000118}; EC=1.1.1.86 {ECO:0000256|PIRNR:PIRNR000118}; AltName: Full=Acetohydroxy-acid reductoisomerase {ECO:0000256|PIRNR:PIRNR000118}; AltName: Full=Alpha-keto-beta-hydroxylacyl reductoisomerase {ECO:0000256|PIRNR:PIRNR000118};	--	GO:0009507,chloroplast; GO:0004455,ketol-acid reductoisomerase activity; GO:0000287,magnesium ion binding; GO:0070402,NADPH binding; GO:0042803,protein homodimerization activity; GO:0009097,isoleucine biosynthetic process; GO:0009099,valine biosynthetic process	Acetohydroxy acid isomeroreductase, NADPH-binding domain
Cluster-864.78677	0	12.5733	-11.7914	9.82113e-20	down	K22068 iron-sulfur cluster assembly enzyme ISCU, mitochondrial | (RefSeq) iron-sulfur cluster assembly protein 1-like (A)	PREDICTED: iron-sulfur cluster assembly protein 1-like [Beta vulgaris subsp. vulgaris]	RecName: Full=Iron-sulfur cluster assembly protein 1; Short=AtISU1; Short=Protein ISCU-LIKE 1; AltName: Full=NifU-like N-terminal domain-containing protein ISU1; AltName: Full=NifU-like protein ISU1; Flags: Precursor;	RecName: Full=Iron-sulfur cluster assembly protein {ECO:0000256|RuleBase:RU362089};	Iron binding protein involved in Fe-S cluster formation	GO:0005759,mitochondrial matrix; GO:0005739,mitochondrion; GO:0051537,2 iron, 2 sulfur cluster binding; GO:0051539,4 iron, 4 sulfur cluster binding; GO:0008198,ferrous iron binding; GO:0036455,iron-sulfur transferase activity; GO:0005198,structural molecule activity; GO:0006879,cellular iron ion homeostasis; GO:0016226,iron-sulfur cluster assembly; GO:0097428,protein maturation by iron-sulfur clu…	NifU-like N terminal domain
Cluster-864.91597	14.8433	0.0533333	6.06233	9.84452e-20	up	K14484 auxin-responsive protein IAA | (RefSeq) auxin-responsive protein IAA9 (A)	PREDICTED: auxin-responsive protein IAA9 [Beta vulgaris subsp. vulgaris]	RecName: Full=Auxin-responsive protein IAA8; AltName: Full=Indoleacetic acid-induced protein 8;	RecName: Full=Auxin-responsive protein {ECO:0000256|RuleBase:RU004549};	--	GO:0005634,nucleus; GO:0009734,auxin-activated signaling pathway; GO:1901332,negative regulation of lateral root development; GO:0006355,regulation of transcription, DNA-templated; GO:0006351,transcription, DNA-templated	AUX/IAA family
Cluster-864.79207	3.98667	8.95667	-3.35592	9.84452e-20	down	K03320 ammonium transporter, Amt family | (RefSeq) ammonium transporter 1 member 3 (A)	ammonium transporter 1;3 [Alternanthera philoxeroides]	RecName: Full=Ammonium transporter 1 member 3; AltName: Full=LeAMT1;3;	RecName: Full=Ammonium transporter {ECO:0000256|RuleBase:RU362002};	Ammonia permease	GO:0005887,integral component of plasma membrane; GO:0008519,ammonium transmembrane transporter activity; GO:0072488,ammonium transmembrane transport; GO:0015696,ammonium transport; GO:0015695,organic cation transport	Ammonium Transporter Family
Cluster-864.80082	78.8233	62.8033	-1.76331	9.95332e-20	down	K03231 elongation factor 1-alpha | (RefSeq) elongation factor 1-alpha-like (A)	Os03g0177900 [Oryza sativa Japonica Group]	RecName: Full=Elongation factor 1-alpha; Short=EF-1-alpha;	SubName: Full=Uncharacterized protein {ECO:0000313|EnsemblPlants:ONIVA03G05580.1};	Translation elongation factor EF-1 alpha/Tu	GO:0005737,cytoplasm; GO:0005622,intracellular; GO:0005525,GTP binding; GO:0003924,GTPase activity; GO:0003746,translation elongation factor activity	Semialdehyde dehydrogenase, dimerisation domain
Cluster-864.77735	307.72	0	11.6818	1.0891e-19	up	K11275 histone H1/5 | (RefSeq) histone H1 (A)	PREDICTED: histone H1 [Gossypium raimondii]	RecName: Full=Histone H1;	SubName: Full=Uncharacterized protein {ECO:0000313|EMBL:KJB43367.1};	--	GO:0000786,nucleosome; GO:0005634,nucleus; GO:0003677,DNA binding; GO:0006334,nucleosome assembly	--
Cluster-864.124535	1.49	5.10333	-3.92672	1.19216e-19	down	--	uncharacterized protein LOC110730521 [Chenopodium quinoa]	--	SubName: Full=Uncharacterized protein {ECO:0000313|EMBL:KNA15000.1};	--	--	--
Cluster-864.64042	0	11	-11.6661	1.19216e-19	down	--	--	--	--	--	--	--
Cluster-864.121507	210.91	0	12.4992	1.20201e-19	up	K18819 inositol 3-alpha-galactosyltransferase [EC:2.4.1.123] | (RefSeq) galactinol synthase 2-like (A)	galactinol synthase 2-like [Chenopodium quinoa]	RecName: Full=Galactinol synthase 2; Short=GolS-2; Short=SlGolS2; EC=2.4.1.123;	RecName: Full=Hexosyltransferase {ECO:0000256|RuleBase:RU362027}; EC=2.4.1.- {ECO:0000256|RuleBase:RU362027};	Glycosyl transferase, family 8 - glycogenin	GO:0005737,cytoplasm; GO:0047216,inositol 3-alpha-galactosyltransferase activity; GO:0046872,metal ion binding; GO:0006012,galactose metabolic process	Glycosyl transferase family 8
Cluster-864.24562	0	4.39	-11.7625	1.24685e-19	down	K21374 7-deoxyloganetin glucosyltransferase [EC:2.4.1.324] | (RefSeq) hypothetical protein (A)	hypothetical protein SOVF_143340 [Spinacia oleracea]	RecName: Full=UDP-glycosyltransferase 86A1; EC=2.4.1.-;	RecName: Full=Glycosyltransferase {ECO:0000256|RuleBase:RU362057}; EC=2.4.1.- {ECO:0000256|RuleBase:RU362057};	UDP-glucuronosyl and UDP-glucosyl transferase	GO:0043231,intracellular membrane-bounded organelle; GO:0080043,quercetin 3-O-glucosyltransferase activity; GO:0080044,quercetin 7-O-glucosyltransferase activity; GO:0008152,metabolic process	Glycosyltransferase family 28 C-terminal domain
Cluster-864.100332	0	64.3267	-11.6202	1.37653e-19	down	--	--	--	--	--	--	--
Cluster-864.119273	36.1667	0.0866667	6.58725	1.39899e-19	up	K09571 FK506-binding protein 4/5 [EC:5.2.1.8] | (RefSeq) peptidyl-prolyl cis-trans isomerase FKBP62-like (A)	peptidyl-prolyl cis-trans isomerase FKBP5-like [Chenopodium quinoa]	RecName: Full=70 kDa peptidyl-prolyl isomerase; EC=5.2.1.8; AltName: Full=Peptidyl-prolyl cis-trans isomerase; Short=PPIase; AltName: Full=Rotamase;	SubName: Full=Uncharacterized protein {ECO:0000313|EMBL:KNA12343.1};	--	GO:0005516,calmodulin binding; GO:0003755,peptidyl-prolyl cis-trans isomerase activity	Tetratricopeptide repeat
Cluster-864.82308	3224.74	11768.2	-3.51468	1.45058e-19	down	--	--	--	SubName: Full=Putative ovule protein {ECO:0000313|EMBL:JAP35784.1};	--	GO:0008174,mRNA methyltransferase activity; GO:0003723,RNA binding; GO:0006396,RNA processing	--
Cluster-864.38718	6.97333	8.97333	-2.50924	1.46534e-19	down	--	--	--	--	--	--	--
Cluster-864.87755	0.05	48.5533	-11.9378	1.54195e-19	down	K03146 thiamine thiazole synthase | (RefSeq) thiamine thiazole synthase 2, chloroplastic (A)	Thiazole biosynthetic enzyme [Trema orientalis]	RecName: Full=Thiamine thiazole synthase 2, chloroplastic {ECO:0000255|HAMAP-Rule:MF_03158}; AltName: Full=Thiazole biosynthetic enzyme 2 {ECO:0000255|HAMAP-Rule:MF_03158}; Flags: Precursor;	SubName: Full=thiamine thiazole synthase, chloroplastic {ECO:0000313|RefSeq:XP_018853257.1};	Protein involved in thiamine biosynthesis and DNA damage tolerance	GO:0009507,chloroplast; GO:0005829,cytosol; GO:0005506,iron ion binding; GO:0006950,response to stress; GO:0009228,thiamine biosynthetic process; GO:0052837,thiazole biosynthetic process	Thi4 family
Cluster-864.108164	114.147	3.06667	3.0617	1.56164e-19	up	--	--	--	--	--	--	--
Cluster-864.158843	188.47	0.99	5.35764	1.60142e-19	up	--	uncharacterized protein LOC110716548 [Chenopodium quinoa]	--	SubName: Full=Uncharacterized protein {ECO:0000313|EMBL:KMS99144.1};	--	--	Protease inhibitor/seed storage/LTP family
Cluster-864.80509	222.797	951	-4.16943	1.70541e-19	down	--	--	--	--	--	--	--
Cluster-864.60835	0	4.39667	-11.6932	1.75084e-19	down	K09560 suppressor of tumorigenicity protein 13 | (RefSeq) FAM10 family protein At4g22670 (A)	FAM10 family protein At4g22670 [Spinacia oleracea]	RecName: Full=FAM10 family protein At4g22670;	SubName: Full=Uncharacterized protein {ECO:0000313|EMBL:OWM71844.1};	Hsp70-interacting protein Hip/Transient component of progesterone receptor complexes and an Hsp70-binding protein	GO:0005829,cytosol; GO:0046983,protein dimerization activity; GO:0046686,response to cadmium ion	Tetratricopeptide repeat
Cluster-864.78986	0	6.47667	-11.5902	1.76102e-19	down	K14753 guanine nucleotide-binding protein subunit beta-2-like 1 protein | (RefSeq) guanine nucleotide-binding protein subunit beta-like protein (A)	PREDICTED: guanine nucleotide-binding protein subunit beta-like protein [Beta vulgaris subsp. vulgaris]	RecName: Full=Guanine nucleotide-binding protein subunit beta-like protein;	SubName: Full=Uncharacterized protein {ECO:0000313|EMBL:KNA19256.1};	G protein beta subunit-like protein	GO:0005840,ribosome	Cytochrome D1 heme domain
Cluster-864.49534	0	18.8367	-11.6139	1.78023e-19	down	--	--	--	--	--	--	--
Cluster-864.38041	0.393333	6.67667	-6.30361	1.90909e-19	down	K00799 glutathione S-transferase [EC:2.5.1.18] | (RefSeq) glutathione S-transferase U8-like (A)	glutathione S-transferase U8-like [Chenopodium quinoa]	RecName: Full=Probable glutathione S-transferase; EC=2.5.1.18; AltName: Full=Auxin-induced protein PGNT1/PCNT110;	SubName: Full=Uncharacterized protein {ECO:0000313|EMBL:KCW49511.1};	Glutathione S-transferase	GO:0004364,glutathione transferase activity; GO:0009734,auxin-activated signaling pathway	Glutathione S-transferase, C-terminal domain
Cluster-864.38264	0.813333	4.63	-4.66833	1.91447e-19	down	K20547 basic endochitinase B [EC:3.2.1.14] | (RefSeq) basic endochitinase (A)	basic endochitinase [Spinacia oleracea]	RecName: Full=Endochitinase; EC=3.2.1.14; Flags: Precursor;	SubName: Full=Uncharacterized protein {ECO:0000313|EMBL:KNA03788.1};	Predicted chitinase	GO:0008061,chitin binding; GO:0004568,chitinase activity; GO:0016998,cell wall macromolecule catabolic process; GO:0006032,chitin catabolic process; GO:0006952,defense response; GO:0000272,polysaccharide catabolic process	Chitin recognition protein
Cluster-864.139722	0.32	4.26667	-5.87742	2.06797e-19	down	--	PREDICTED: uncharacterized protein LOC104896512 [Beta vulgaris subsp. vulgaris]	--	SubName: Full=Uncharacterized protein {ECO:0000313|EMBL:KNA24409.1};	U4/U6-associated splicing factor PRP4	--	--
Cluster-864.129405	32.9267	45.9233	-2.56796	2.14184e-19	down	K01759 lactoylglutathione lyase [EC:4.4.1.5] | (RefSeq) putative lactoylglutathione lyase (A)	PREDICTED: putative lactoylglutathione lyase [Nelumbo nucifera]	RecName: Full=Lactoylglutathione lyase; EC=4.4.1.5 {ECO:0000269|PubMed:11139585}; AltName: Full=Aldoketomutase; AltName: Full=Allergen Glb33; AltName: Full=Glyoxalase I; Short=Glx I; AltName: Full=Glyoxylase I 11 {ECO:0000305}; Short=OsGLYI-11 {ECO:0000303|PubMed:24661284}; Short=OsGLYI11 {ECO:0000303|PubMed:21213008}; AltName: Full=Ketone-aldehyde mutase; AltName: Full=Methylglyoxalase; AltName:…	RecName: Full=Lactoylglutathione lyase {ECO:0000256|RuleBase:RU361179}; EC=4.4.1.5 {ECO:0000256|RuleBase:RU361179}; AltName: Full=Glyoxalase I {ECO:0000256|RuleBase:RU361179};	Predicted glyoxalase	GO:0019863,IgE binding; GO:0004462,lactoylglutathione lyase activity; GO:0016151,nickel cation binding; GO:0019243,methylglyoxal catabolic process to D-lactate via S-lactoyl-glutathione; GO:0006970,response to osmotic stress; GO:0006979,response to oxidative stress; GO:0009651,response to salt stress	--
Cluster-864.70417	6.50667	10.2	-2.7731	2.15592e-19	down	K01373 cathepsin F [EC:3.4.22.41] | (RefSeq) cysteine proteinase (A)	stress-induced cysteine proteinase, partial [Lavatera thuringiaca]	RecName: Full=Cysteine proteinase; EC=3.4.22.-; AltName: Full=Clone PLBPC13; Flags: Fragment;	SubName: Full=Stress-induced cysteine proteinase {ECO:0000313|EMBL:AAB62937.1}; Flags: Fragment;	Cysteine proteinase Cathepsin F	GO:0008234,cysteine-type peptidase activity	Papain family cysteine protease
Cluster-864.122730	0	6.53333	-11.5353	2.31685e-19	down	K01126 glycerophosphoryl diester phosphodiesterase [EC:3.1.4.46] | (RAP-DB) Os12g0456700; PLC-like phosphodiesterase, TIM beta/alpha-barrel domain domain containing protein. (A)	glycerophosphodiester phosphodiesterase GDPDL3-like [Spinacia oleracea]	RecName: Full=Glycerophosphodiester phosphodiesterase GDPDL3 {ECO:0000305}; EC=3.1.4.46 {ECO:0000250|UniProtKB:Q7Y208}; AltName: Full=Glycerophosphodiester phosphodiesterase-like 3 {ECO:0000303|PubMed:21323773}; Short=ATGDPDL3 {ECO:0000303|PubMed:21323773}; AltName: Full=Glycerophosphodiesterase-like 2 {ECO:0000303|PubMed:18718934}; AltName: Full=Protein MUTANT ROOT HAIR 5 {ECO:0000303|PubMed:163…	SubName: Full=Uncharacterized protein {ECO:0000313|EMBL:KNA20671.1};	Glycerophosphoryl diester phosphodiesterase	GO:0031225,anchored component of membrane; GO:0046658,anchored component of plasma membrane; GO:0009505,plant-type cell wall; GO:0005886,plasma membrane; GO:0008889,glycerophosphodiester phosphodiesterase activity; GO:0009932,cell tip growth; GO:0006071,glycerol metabolic process; GO:0010442,guard cell morphogenesis; GO:0006629,lipid metabolic process; GO:0052541,plant-type cell wall cellulose me…	Glycerophosphoryl diester phosphodiesterase family
Cluster-864.82154	283.423	22.06	1.50105	2.33561e-19	up	K03259 translation initiation factor 4E | (RefSeq) eukaryotic translation initiation factor NCBP-like (A)	eukaryotic translation initiation factor NCBP-like [Chenopodium quinoa]	RecName: Full=Eukaryotic translation initiation factor NCBP; AltName: Full=Novel cap-binding protein; Short=nCBP; AltName: Full=mRNA cap-binding protein;	SubName: Full=Uncharacterized protein {ECO:0000313|EMBL:KNA16699.1};	Predicted mRNA cap-binding protein related to eIF-4E	GO:0005737,cytoplasm; GO:0003743,translation initiation factor activity; GO:0006417,regulation of translation	Eukaryotic initiation factor 4E
Cluster-864.75879	13.9633	18.7267	-2.55352	2.36274e-19	down	K13464 jasmonate ZIM domain-containing protein | (RefSeq) protein TIFY 10b-like (A)	protein TIFY 10b-like [Chenopodium quinoa]	RecName: Full=Protein TIFY 10b {ECO:0000305}; Short=OsTIFY10b {ECO:0000303|PubMed:19618278}; AltName: Full=Jasmonate ZIM domain-containing protein 7 {ECO:0000305}; Short=OsJAZ7 {ECO:0000303|PubMed:19618278}; AltName: Full=OsJAZ6 {ECO:0000303|PubMed:21332845};	SubName: Full=Uncharacterized protein {ECO:0000313|EMBL:KNA07118.1};	--	GO:0005634,nucleus; GO:0003714,transcription corepressor activity; GO:1903507,negative regulation of nucleic acid-templated transcription; GO:0031347,regulation of defense response; GO:2000022,regulation of jasmonic acid mediated signaling pathway; GO:0006355,regulation of transcription, DNA-templated; GO:0009611,response to wounding; GO:0006351,transcription, DNA-templated	Divergent CCT motif
Cluster-864.115721	0	7.01333	-11.5572	2.5061e-19	down	--	protein GLUTAMINE DUMPER 2-like [Spinacia oleracea]	RecName: Full=Protein GLUTAMINE DUMPER 2;	SubName: Full=Uncharacterized protein {ECO:0000313|EMBL:KNA15135.1};	--	GO:0016021,integral component of membrane; GO:0006865,amino acid transport; GO:0080143,regulation of amino acid export	--
Cluster-864.83991	49.6933	0	11.4938	3.00157e-19	up	K12135 zinc finger protein CONSTANS | (RefSeq) hypothetical protein (A)	zinc finger protein CONSTANS-LIKE 4 [Spinacia oleracea]	RecName: Full=Zinc finger protein CONSTANS-LIKE 4;	SubName: Full=Uncharacterized protein {ECO:0000313|EMBL:KNA23165.1};	GATA-4/5/6 transcription factors	GO:0005634,nucleus; GO:0008270,zinc ion binding; GO:0009909,regulation of flower development; GO:0009416,response to light stimulus	Cytoplasmic polyadenylation element-binding protein ZZ domain
Cluster-864.47748	0	3.10333	-11.605	3.14658e-19	down	K14494 DELLA protein | (RefSeq) DELLA protein GAI-like (A)	scarecrow-like protein 30 [Spinacia oleracea]	RecName: Full=Scarecrow-like protein 14; Short=AtSCL14; AltName: Full=GRAS family protein 2; Short=AtGRAS-2;	SubName: Full=Uncharacterized protein {ECO:0000313|EMBL:KNA10642.1};	--	GO:0005829,cytosol; GO:0005634,nucleus; GO:0003700,DNA-binding transcription factor activity; GO:0043565,sequence-specific DNA binding; GO:0045893,positive regulation of transcription, DNA-templated; GO:0006355,regulation of transcription, DNA-templated; GO:0009410,response to xenobiotic stimulus; GO:0006351,transcription, DNA-templated	GRAS domain family
Cluster-864.76064	0.476667	55.24	-9.1429	3.17193e-19	down	K01595 phosphoenolpyruvate carboxylase [EC:4.1.1.31] | (RefSeq) SCAR-like protein 2 (A)	phosphoenolpyruvate carboxylase, partial [Acanthocereus tetragonus]	RecName: Full=Phosphoenolpyruvate carboxylase 1; Short=PEPC 1; Short=PEPCase 1; EC=4.1.1.31;	SubName: Full=Phosphoenolpyruvate carboxylase {ECO:0000313|EMBL:AIF35249.1}; Flags: Fragment;	--	GO:0005737,cytoplasm; GO:0008964,phosphoenolpyruvate carboxylase activity; GO:0015977,carbon fixation; GO:0015979,photosynthesis; GO:0006099,tricarboxylic acid cycle	Phosphoenolpyruvate carboxylase
Cluster-864.78065	0	8.25667	-11.6201	3.17814e-19	down	K03231 elongation factor 1-alpha | (RefSeq) elongation factor 1-alpha (A)	elongation factor 1-alpha [Durio zibethinus]	RecName: Full=Elongation factor 1-alpha; Short=EF-1-alpha;	SubName: Full=Elongation factor 1-alpha {ECO:0000313|EMBL:CAA09041.1}; Flags: Fragment;	Translation elongation factor EF-1 alpha/Tu	GO:0005737,cytoplasm; GO:0005622,intracellular; GO:0005525,GTP binding; GO:0003924,GTPase activity; GO:0003746,translation elongation factor activity	Elongation factor Tu C-terminal domain
Cluster-864.84078	183.8	182.18	-2.10135	3.23878e-19	down	K10802 high mobility group protein B1 | (RefSeq) HMG1/2-like protein (A)	hypothetical protein M569_09780, partial [Genlisea aurea]	RecName: Full=High mobility group B protein 3; AltName: Full=High mobility group protein B 2; Short=AtHMGbeta2; Short=HMG beta 2; AltName: Full=Nucleosome/chromatin assembly factor group D 03; Short=Nucleosome/chromatin assembly factor group D 3;	SubName: Full=Uncharacterized protein {ECO:0000313|EMBL:EPS64999.1}; Flags: Fragment;	HMG box-containing protein	GO:0000785,chromatin; GO:0005829,cytosol; GO:0005634,nucleus; GO:0003682,chromatin binding; GO:0003677,DNA binding; GO:0003700,DNA-binding transcription factor activity; GO:0030527,structural constituent of chromatin; GO:0006333,chromatin assembly or disassembly	HMG-box domain
Cluster-864.81415	42.5867	0	11.4817	3.46591e-19	up	--	--	--	--	--	--	--
Cluster-864.68247	1656.72	3.12	7.01175	3.57499e-19	up	K13993 HSP20 family protein | (RefSeq) HSP17.5-E; 17.5 kDa class I heat shock protein (A)	unknown [Glycine max]	RecName: Full=17.5 kDa class I heat shock protein; AltName: Full=HSP 17.5-E;	SubName: Full=Uncharacterized protein {ECO:0000313|EMBL:ACU13604.1};	Molecular chaperone (small heat-shock protein Hsp26/Hsp42)	GO:0005737,cytoplasm	Domain of unknown function (DUF4488)
Cluster-864.71358	0	3.08667	-11.4604	3.59955e-19	down	K03262 translation initiation factor 5 | (RefSeq) eukaryotic translation initiation factor 5 (A)	PREDICTED: eukaryotic translation initiation factor 5 [Beta vulgaris subsp. vulgaris]	RecName: Full=Eukaryotic translation initiation factor 5; Short=eIF-5;	SubName: Full=Uncharacterized protein {ECO:0000313|EMBL:KNA22469.1};	Translation initiation factor 5 (eIF-5)	GO:0005525,GTP binding; GO:0003743,translation initiation factor activity	eIF4-gamma/eIF5/eIF2-epsilon
Cluster-864.145161	0.286667	4.56	-6.15812	3.71685e-19	down	--	hypothetical protein BVRB_7g166820 [Beta vulgaris subsp. vulgaris]	--	SubName: Full=uncharacterized protein LOC104236594 {ECO:0000313|RefSeq:XP_009788850.1};	--	--	--
Cluster-864.82328	0.09	142.88	-11.9246	3.74973e-19	down	--	--	--	SubName: Full=Putative 25 kDa protein-like {ECO:0000313|EMBL:JAP25322.1}; SubName: Full=Putative ovule protein {ECO:0000313|EMBL:JAP14710.1}; Flags: Fragment;	--	GO:0005524,ATP binding	--
Cluster-864.81278	49.43	9150	-9.31069	3.79434e-19	down	--	--	--	SubName: Full=Putative 24K protein-like {ECO:0000313|EMBL:JAP15095.1}; Flags: Fragment;	--	GO:0005524,ATP binding	--
Cluster-864.100038	0	13.5033	-11.6515	4.04141e-19	down	--	--	--	--	--	--	--
Cluster-864.26259	0	10.35	-11.7294	4.2853e-19	down	--	PREDICTED: S-norcoclaurine synthase 2-like [Juglans regia]	RecName: Full=S-norcoclaurine synthase 1 {ECO:0000303|PubMed:15925393}; Short=PsNCS1 {ECO:0000303|PubMed:15925393}; EC=4.2.1.78 {ECO:0000269|PubMed:15925393}; Flags: Precursor;	SubName: Full=S-norcoclaurine synthase 2-like {ECO:0000313|RefSeq:XP_018828970.1};	--	GO:0016021,integral component of membrane; GO:0050474,(S)-norcoclaurine synthase activity; GO:1901010,(S)-reticuline metabolic process; GO:0006952,defense response; GO:0002238,response to molecule of fungal origin	Polyketide cyclase / dehydrase and lipid transport
Cluster-864.130334	1.05	2.84333	-3.60303	4.36672e-19	down	K00787 farnesyl diphosphate synthase [EC:2.5.1.1 2.5.1.10] | (RefSeq) farnesyl pyrophosphate synthase 1-like (A)	farnesyl pyrophosphate synthase 1-like [Chenopodium quinoa]	RecName: Full=Farnesyl pyrophosphate synthase 1; Short=FPP synthase 1; Short=FPS 1; EC=2.5.1.10; AltName: Full=(2E,6E)-farnesyl diphosphate synthase 1; AltName: Full=Dimethylallyltranstransferase 1; EC=2.5.1.1; AltName: Full=Farnesyl diphosphate synthase 1; AltName: Full=Geranyltranstransferase 1;	SubName: Full=Uncharacterized protein {ECO:0000313|EMBL:KNA12159.1};	Polyprenyl synthetase	GO:0005737,cytoplasm; GO:0004161,dimethylallyltranstransferase activity; GO:0004337,geranyltranstransferase activity; GO:0046872,metal ion binding; GO:0006695,cholesterol biosynthetic process; GO:0045337,farnesyl diphosphate biosynthetic process; GO:0033384,geranyl diphosphate biosynthetic process	Polyprenyl synthetase
Cluster-864.77388	13.9033	0.543333	2.47523	4.39751e-19	up	K13206 coiled-coil domain-containing protein 55 | (RefSeq) hypothetical protein (A)	protein BOBBER 1-like [Chenopodium quinoa]	RecName: Full=Protein BOBBER 1;	SubName: Full=Uncharacterized protein {ECO:0000313|EMBL:KDO40778.1}; Flags: Fragment;	Nuclear distribution protein NUDC	GO:0005737,cytoplasm; GO:0005829,cytosol; GO:0051082,unfolded protein binding; GO:0032502,developmental process; GO:0009880,embryonic pattern specification; GO:0010286,heat acclimation; GO:0010450,inflorescence meristem growth; GO:0009965,leaf morphogenesis; GO:0009555,pollen development; GO:0006457,protein folding; GO:0009735,response to cytokinin; GO:0009408,response to heat; GO:0048833,specifi…	CS domain
Cluster-864.9466	0.533333	2.52333	-4.4079	4.49775e-19	down	--	hypothetical protein BVRB_7g158410 [Beta vulgaris subsp. vulgaris]	RecName: Full=Mediator of RNA polymerase II transcription subunit 4;	RecName: Full=Mediator of RNA polymerase II transcription subunit 4 {ECO:0000256|RuleBase:RU364141}; AltName: Full=Mediator complex subunit 4 {ECO:0000256|RuleBase:RU364141};	--	GO:0070847,core mediator complex; GO:0016592,mediator complex; GO:0001104,NA; GO:0006357,regulation of transcription by RNA polymerase II; GO:0006351,transcription, DNA-templated	Vitamin-D-receptor interacting Mediator subunit 4
Cluster-864.69639	105.647	4.17667	2.48656	4.57061e-19	up	K22422 protein downstream neighbor of Son | (RefSeq) hypothetical protein (A)	hypothetical protein SOVF_135720 [Spinacia oleracea]	--	SubName: Full=Uncharacterized protein {ECO:0000313|EMBL:KNA11390.1};	--	--	SOUL heme-binding protein
Cluster-864.100033	0.04	6.79	-9.68813	4.78608e-19	down	--	unnamed protein product [Coffea canephora]	--	SubName: Full=Uncharacterized protein {ECO:0000313|EMBL:CDP21271.1};	--	GO:0046872,metal ion binding; GO:0030001,metal ion transport	--
Cluster-864.90588	2.89333	8.56667	-3.69665	5.02637e-19	down	K21596 calmodulin-binding transcription activator | (RefSeq) protein WVD2-like 2 (A)	PREDICTED: protein WVD2-like 4 [Beta vulgaris subsp. vulgaris]	RecName: Full=Protein WVD2-like 4 {ECO:0000305};	SubName: Full=Uncharacterized protein {ECO:0000313|EMBL:KNA06229.1};	--	GO:0005737,cytoplasm; GO:0005874,microtubule	Targeting protein for Xklp2 (TPX2)
Cluster-864.116101	122.503	0	12.1137	5.02637e-19	up	--	PREDICTED: uncharacterized protein LOC104899990 [Beta vulgaris subsp. vulgaris]	--	SubName: Full=Uncharacterized protein {ECO:0000313|EMBL:EEF36725.1};	--	--	Thylakoid soluble phosphoprotein TSP9
Cluster-864.47484	0.00333333	5.05333	-12.0205	5.02637e-19	down	K07408 cytochrome P450 family 1 subfamily A polypeptide 1 [EC:1.14.14.1] | (RefSeq) cytochrome P450 89A2-like (A)	cytochrome P450 89A2-like [Chenopodium quinoa]	RecName: Full=Cytochrome P450 89A2; EC=1.14.-.-; AltName: Full=ATH 6-1; AltName: Full=CYPLXXXIX;	SubName: Full=Uncharacterized protein {ECO:0000313|EMBL:KNA17697.1};	Cytochrome P450 CYP2 subfamily	GO:0016021,integral component of membrane; GO:0016020,membrane; GO:0020037,heme binding; GO:0005506,iron ion binding; GO:0016709,oxidoreductase activity, acting on paired donors, with incorporation or reduction of molecular oxygen, NAD(P)H as one donor, and incorporation of one atom of oxygen; GO:0044550,secondary metabolite biosynthetic process	Cytochrome P450
Cluster-864.98076	165.4	0.833333	5.40084	5.05095e-19	up	K12900 FUS-interacting serine-arginine-rich protein 1 | (RefSeq) serine/arginine-rich SC35-like splicing factor SCL33 (A)	serine/arginine-rich SC35-like splicing factor SCL33 [Chenopodium quinoa]	RecName: Full=Serine/arginine-rich SC35-like splicing factor SCL30A; Short=At-SCL30A; Short=AtSCL30A; AltName: Full=SC35-like splicing factor 30A; AltName: Full=Serine/arginine-rich splicing factor 30A;	SubName: Full=Uncharacterized protein {ECO:0000313|EMBL:KDP21905.1};	FOG: RRM domain	GO:0005829,cytosol; GO:0016607,nuclear speck; GO:0005681,spliceosomal complex; GO:0003729,mRNA binding; GO:0000398,mRNA splicing, via spliceosome; GO:0008380,RNA splicing	RNA recognition motif. (a.k.a. RRM, RBD, or RNP domain)
Cluster-864.80108	1.62667	257.02	-9.04576	5.42901e-19	down	--	--	--	SubName: Full=Putative ovule protein {ECO:0000313|EMBL:JAP38365.1};	--	GO:0005524,ATP binding; GO:0008174,mRNA methyltransferase activity; GO:0003723,RNA binding; GO:0003968,RNA-directed 5'-3' RNA polymerase activity; GO:0006396,RNA processing; GO:0006351,transcription, DNA-templated; GO:0039694,viral RNA genome replication	--
Cluster-864.16187	0	5.89	-11.6252	5.67114e-19	down	K01738 cysteine synthase A [EC:2.5.1.47] | (RefSeq) cysteine synthase (A)	PREDICTED: cysteine synthase [Beta vulgaris subsp. vulgaris]	RecName: Full=Cysteine synthase; EC=2.5.1.47; AltName: Full=CSase A; AltName: Full=O-acetylserine (thiol)-lyase; Short=OAS-TL A; AltName: Full=O-acetylserine sulfhydrylase;	RecName: Full=Cysteine synthase {ECO:0000256|RuleBase:RU003985}; EC=2.5.1.47 {ECO:0000256|RuleBase:RU003985};	Cystathionine beta-synthase and related enzymes	GO:0005737,cytoplasm; GO:0004124,cysteine synthase activity; GO:0016740,transferase activity; GO:0006535,cysteine biosynthetic process from serine	Zinc-binding dehydrogenase
Cluster-864.89447	5.37	9.23667	-2.91403	5.73149e-19	down	K06617 raffinose synthase [EC:2.4.1.82] | (RefSeq) probable galactinol--sucrose galactosyltransferase 6 isoform X1 (A)	probable galactinol--sucrose galactosyltransferase 6 isoform X2 [Chenopodium quinoa]	RecName: Full=Probable galactinol--sucrose galactosyltransferase 6; EC=2.4.1.82; AltName: Full=Protein DARK INDUCIBLE 10; AltName: Full=Raffinose synthase 6;	SubName: Full=Uncharacterized protein {ECO:0000313|EMBL:ERP58908.1};	--	GO:0047274,galactinol-sucrose galactosyltransferase activity; GO:0005975,carbohydrate metabolic process	Raffinose synthase or seed imbibition protein Sip1
Cluster-864.46035	15.85	17.3633	-2.28591	5.78282e-19	down	K09579 peptidyl-prolyl cis-trans isomerase NIMA-interacting 4 [EC:5.2.1.8] | (RefSeq) peptidyl-prolyl cis-trans isomerase NIMA-interacting 4 (A)	peptidyl-prolyl cis-trans isomerase NIMA-interacting 4 [Spinacia oleracea]	RecName: Full=Peptidyl-prolyl cis-trans isomerase Pin1; Short=PPIase Pin1; EC=5.2.1.8; AltName: Full=DlPar13; AltName: Full=Rotamase Pin1;	RecName: Full=Peptidyl-prolyl cis-trans isomerase {ECO:0000256|RuleBase:RU363014}; EC=5.2.1.8 {ECO:0000256|RuleBase:RU363014};	Parvulin-like peptidyl-prolyl cis-trans isomerase	GO:0005737,cytoplasm; GO:0005634,nucleus; GO:0003755,peptidyl-prolyl cis-trans isomerase activity	PPIC-type PPIASE domain
Cluster-864.103909	99.07	0	11.421	6.27434e-19	up	--	--	--	--	--	--	--
Cluster-864.53935	0	14.2633	-11.4918	6.50959e-19	down	--	hypothetical protein SOVF_143280 [Spinacia oleracea]	--	SubName: Full=Uncharacterized protein {ECO:0000313|EMBL:KNA10552.1};	--	--	--
Cluster-864.82931	40.6	29.0167	-1.69371	6.6223e-19	down	K00549 5-methyltetrahydropteroyltriglutamate--homocysteine methyltransferase [EC:2.1.1.14] | (RefSeq) 5-methyltetrahydropteroyltriglutamate-- homocysteine methyltransferase (A)	5-methyltetrahydropteroyltriglutamate--homocysteine methyltransferase [Spinacia oleracea]	RecName: Full=5-methyltetrahydropteroyltriglutamate--homocysteine methyltransferase; EC=2.1.1.14; AltName: Full=Cobalamin-independent methionine synthase isozyme; AltName: Full=Vitamin-B12-independent methionine synthase isozyme;	SubName: Full=Uncharacterized protein {ECO:0000313|EMBL:KNA04237.1};	Methionine synthase II (cobalamin-independent)	GO:0005737,cytoplasm; GO:0003871,5-methyltetrahydropteroyltriglutamate-homocysteine S-methyltransferase activity; GO:0008270,zinc ion binding; GO:0009086,methionine biosynthetic process	Cobalamin-independent synthase, N-terminal domain
Cluster-864.83287	0	18.6433	-11.9107	6.71004e-19	down	--	--	--	--	--	--	--
Cluster-864.113580	0	29.1433	-12.0044	7.05437e-19	down	--	--	--	--	--	--	--
Cluster-864.81583	40224.4	389.953	4.81603	7.1821e-19	up	--	--	--	--	--	--	--
Cluster-864.102759	98.2667	6.33667	1.78185	7.41117e-19	up	K10782 fatty acyl-ACP thioesterase A [EC:3.1.2.14] | (RefSeq) oleoyl-acyl carrier protein thioesterase 1, chloroplastic (A)	PREDICTED: oleoyl-acyl carrier protein thioesterase 1, chloroplastic [Beta vulgaris subsp. vulgaris]	RecName: Full=Oleoyl-acyl carrier protein thioesterase 2, chloroplastic; EC=3.1.2.14; AltName: Full=18:0-acyl-carrier protein thioesterase; Short=18:0-ACP thioesterase; AltName: Full=Acyl-[acyl-carrier-protein] hydrolase; Flags: Precursor;	RecName: Full=Acyl-[acyl-carrier-protein] hydrolase {ECO:0000256|RuleBase:RU363096}; EC=3.1.2.- {ECO:0000256|RuleBase:RU363096};	--	GO:0009507,chloroplast; GO:0016295,myristoyl-[acyl-carrier-protein] hydrolase activity; GO:0004320,oleoyl-[acyl-carrier-protein] hydrolase activity; GO:0016296,palmitoyl-[acyl-carrier-protein] hydrolase activity; GO:0006633,fatty acid biosynthetic process	Acyl-ACP thioesterase
Cluster-864.127963	0.07	2.91	-7.64228	7.7347e-19	down	--	--	--	--	--	--	--
Cluster-864.83802	110.383	3.60333	2.74922	7.91721e-19	up	--	--	--	--	--	--	--
Cluster-864.114882	0.0533333	6.45667	-9.25533	8.6213e-19	down	--	--	--	--	--	--	--
Cluster-864.93051	0	8.10333	-11.4032	9.05972e-19	down	K03386 peroxiredoxin (alkyl hydroperoxide reductase subunit C) [EC:1.11.1.15] | (RefSeq) Thioredoxin superfamily protein (A)	PREDICTED: peroxiredoxin-2F, mitochondrial [Nicotiana sylvestris]	RecName: Full=Peroxiredoxin-2F, mitochondrial; EC=1.11.1.15; AltName: Full=Peroxiredoxin IIF; AltName: Full=Thioredoxin peroxidase 2F; Flags: Precursor;	SubName: Full=peroxiredoxin-2F, mitochondrial {ECO:0000313|RefSeq:XP_009766367.1};	Alkyl hydroperoxide reductase/peroxiredoxin	GO:0005759,mitochondrial matrix; GO:0005739,mitochondrion; GO:0004601,peroxidase activity; GO:0051920,peroxiredoxin activity; GO:0045454,cell redox homeostasis; GO:0046686,response to cadmium ion; GO:0006979,response to oxidative stress	AhpC/TSA family
Cluster-864.117400	133.2	1.23	4.72853	9.29006e-19	up	--	--	--	--	--	--	--
Cluster-864.74988	0.153333	2.85	-6.52526	9.58031e-19	down	K16296 serine carboxypeptidase-like clade I [EC:3.4.16.-] | (RefSeq) serine carboxypeptidase-like 20 (A)	serine carboxypeptidase-like 20 [Spinacia oleracea]	RecName: Full=Serine carboxypeptidase 1; EC=3.4.16.5; AltName: Full=CP-MI; AltName: Full=Carboxypeptidase C; AltName: Full=Serine carboxypeptidase I; Contains: RecName: Full=Serine carboxypeptidase 1 chain A; AltName: Full=Serine carboxypeptidase I chain A; Contains: RecName: Full=Serine carboxypeptidase 1 chain B; AltName: Full=Serine carboxypeptidase I chain B; Flags: Precursor;	RecName: Full=Carboxypeptidase {ECO:0000256|RuleBase:RU361156}; EC=3.4.16.- {ECO:0000256|RuleBase:RU361156};	Serine carboxypeptidases (lysosomal cathepsin A)	GO:0005576,extracellular region; GO:0004185,serine-type carboxypeptidase activity	Serine carboxypeptidase
Cluster-864.67807	290.663	0	11.2081	9.69932e-19	up	--	--	--	--	--	--	--
Cluster-864.137221	0.293333	2.81333	-5.2762	9.77843e-19	down	K10525 allene oxide cyclase [EC:5.3.99.6] | (RefSeq) allene oxide cyclase, chloroplastic-like (A)	allene oxide cyclase, chloroplastic-like [Chenopodium quinoa]	RecName: Full=Allene oxide cyclase, chloroplastic {ECO:0000303|Ref.1, ECO:0000303|Ref.2}; Short=OsAOC {ECO:0000303|Ref.1}; EC=5.3.99.6 {ECO:0000269|PubMed:23347338}; AltName: Full=Protein COLEOPTILE PHOTOMORPHOGENESIS 2 {ECO:0000303|PubMed:23347338}; AltName: Full=Protein HEBIBA {ECO:0000303|PubMed:14605232}; Flags: Precursor;	SubName: Full=Allene oxide cyclase 4 {ECO:0000313|EMBL:EXB53999.1};	--	GO:0009507,chloroplast; GO:0046423,allene-oxide cyclase activity; GO:0009734,auxin-activated signaling pathway; GO:0007623,circadian rhythm; GO:0050832,defense response to fungus; GO:0080186,developmental vegetative growth; GO:0009908,flower development; GO:0009864,induced systemic resistance, jasmonic acid mediated signaling pathway; GO:0009695,jasmonic acid biosynthetic process; GO:0048573,phot…	Dirigent-like protein
Cluster-864.84307	34.0467	1.01333	2.92561	9.83972e-19	up	--	--	--	--	--	--	--
Cluster-864.80391	17.95	971.5	-7.32289	1.02214e-18	down	--	--	--	SubName: Full=Putative ovule protein {ECO:0000313|EMBL:JAP38365.1};	--	GO:0005524,ATP binding; GO:0008174,mRNA methyltransferase activity; GO:0003723,RNA binding; GO:0003968,RNA-directed 5'-3' RNA polymerase activity; GO:0006396,RNA processing; GO:0006351,transcription, DNA-templated; GO:0039694,viral RNA genome replication	--
Cluster-864.103978	0.876667	7.33333	-5.34043	1.05015e-18	down	K13229 2,4-dihydroxy-1,4-benzoxazin-3-one-glucoside dioxygenase [EC:1.14.11.59] | (RefSeq) DIBOA-glucoside dioxygenase BX6 (A)	1-aminocyclopropane-1-carboxylate oxidase homolog 1-like [Chenopodium quinoa]	RecName: Full=1-aminocyclopropane-1-carboxylate oxidase homolog 3;	SubName: Full=Uncharacterized protein {ECO:0000313|EMBL:KNA13085.1};	Iron/ascorbate family oxidoreductases	GO:0046872,metal ion binding; GO:0016491,oxidoreductase activity	2OG-Fe(II) oxygenase superfamily
Cluster-864.71258	23855.5	0	13.2892	1.09879e-18	up	--	--	--	SubName: Full=Putative 25 kDa protein-like {ECO:0000313|EMBL:JAP25322.1}; SubName: Full=Putative ovule protein {ECO:0000313|EMBL:JAP14710.1}; Flags: Fragment;	--	GO:0005524,ATP binding	--
Cluster-864.77449	117.76	0	11.1775	1.10233e-18	up	K01363 cathepsin B [EC:3.4.22.1] | (RefSeq) cathepsin B-like protease 2 (A)	cathepsin B-like protease 2 [Spinacia oleracea]	RecName: Full=Cathepsin B-like protease 3 {ECO:0000305}; EC=3.4.22.- {ECO:0000305}; AltName: Full=Cathepsin B3 {ECO:0000305}; Short=AtCathB3 {ECO:0000303|PubMed:19453434}; Flags: Precursor;	SubName: Full=Uncharacterized protein {ECO:0000313|EMBL:OAY48801.1};	Cysteine proteinase Cathepsin L	GO:0005829,cytosol; GO:0005615,extracellular space; GO:0005764,lysosome; GO:0005773,vacuole; GO:0004197,cysteine-type endopeptidase activity; GO:0006952,defense response; GO:0051603,proteolysis involved in cellular protein catabolic process; GO:0050790,regulation of catalytic activity	Peptidase family C1 propeptide
Cluster-864.96823	1.61667	62.5433	-7.40987	1.15799e-18	down	--	non-specific lipid-transfer protein-like [Chenopodium quinoa]	RecName: Full=Non-specific lipid-transfer protein; Short=LTP; AltName: Allergen=Pyr c 3; Flags: Precursor;	RecName: Full=Non-specific lipid-transfer protein {ECO:0000256|RuleBase:RU000628};	--	GO:0008289,lipid binding; GO:0006869,lipid transport	Probable lipid transfer
Cluster-864.54702	22.7767	15.1933	-1.58874	1.17654e-18	down	K06269 serine/threonine-protein phosphatase PP1 catalytic subunit [EC:3.1.3.16] | (RefSeq) serine/threonine-protein phosphatase PP1 isozyme 2 (A)	PREDICTED: serine/threonine-protein phosphatase PP1 isozyme 2 [Beta vulgaris subsp. vulgaris]	RecName: Full=Serine/threonine-protein phosphatase PP1; EC=3.1.3.16;	RecName: Full=Serine/threonine-protein phosphatase {ECO:0000256|RuleBase:RU004273}; EC=3.1.3.16 {ECO:0000256|RuleBase:RU004273};	Serine/threonine specific protein phosphatase PP1, catalytic subunit	GO:0005634,nucleus; GO:0046872,metal ion binding; GO:0004722,protein serine/threonine phosphatase activity; GO:0006468,protein phosphorylation; GO:0010161,red light signaling pathway	Serine-threonine protein phosphatase N-terminal domain
Cluster-864.85099	0.16	121.503	-11.2997	1.17909e-18	down	--	--	--	--	--	--	--
Cluster-864.93963	3352.57	0	11.3949	1.22618e-18	up	--	--	--	--	--	--	--
Cluster-864.45464	0.06	8.50333	-9.35771	1.32856e-18	down	--	PREDICTED: uncharacterized protein LOC103696520 [Phoenix dactylifera]	RecName: Full=Albumin-2; AltName: Full=PA2;	SubName: Full=uncharacterized protein LOC103696520 {ECO:0000313|RefSeq:XP_008776400.1};	--	GO:0005829,cytosol; GO:0005509,calcium ion binding; GO:0045735,nutrient reservoir activity	Hemopexin
Cluster-864.89601	0	5.02	-11.3558	1.33899e-18	down	--	--	--	--	--	--	--
Cluster-864.135841	53.54	2.72333	2.12662	1.38666e-18	up	K00799 glutathione S-transferase [EC:2.5.1.18] | (RefSeq) probable glutathione S-transferase (A)	probable glutathione S-transferase [Chenopodium quinoa]	RecName: Full=Probable glutathione S-transferase; EC=2.5.1.18; AltName: Full=Auxin-induced protein PCNT107;	SubName: Full=Tau class glutathione S-transferase {ECO:0000313|EMBL:AJE59679.1};	Glutathione S-transferase	GO:0004364,glutathione transferase activity; GO:0009734,auxin-activated signaling pathway	Glutathione S-transferase, C-terminal domain
Cluster-864.47715	0	4.16667	-11.3409	1.40604e-18	down	K23047 E3 ubiquitin-protein ligase UNKL [EC:2.3.2.27] | (RefSeq) zinc finger CCCH domain-containing protein 30-like (A)	PREDICTED: AT-hook motif nuclear-localized protein 14 [Beta vulgaris subsp. vulgaris]	RecName: Full=AT-hook motif nuclear-localized protein 14 {ECO:0000312|EMBL:FAA00285.1};	SubName: Full=Uncharacterized protein {ECO:0000313|EMBL:KMS98117.1};	--	GO:0005634,nucleus; GO:0003677,DNA binding; GO:0006355,regulation of transcription, DNA-templated; GO:0006351,transcription, DNA-templated	Plants and Prokaryotes Conserved (PCC) domain
Cluster-864.81659	69.9867	2.62	2.58287	1.42161e-18	up	--	bZIP transcription factor 11-like [Chenopodium quinoa]	RecName: Full=bZIP transcription factor 2 {ECO:0000305}; Short=AtbZIP2 {ECO:0000303|PubMed:11906833}; AltName: Full=G-box-binding factor 5 {ECO:0000303|Ref.1}; AltName: Full=Protein FLORAL TRANSITION AT THE MERISTEM 3 {ECO:0000303|PubMed:22319055};	SubName: Full=Uncharacterized protein {ECO:0000313|EMBL:KNA05678.1};	--	GO:0005634,nucleus; GO:0003677,DNA binding; GO:0003700,DNA-binding transcription factor activity; GO:0046982,protein heterodimerization activity; GO:0006351,transcription, DNA-templated	bZIP Maf transcription factor
Cluster-864.76663	79.9067	0.21	6.44582	1.44596e-18	up	--	--	--	--	--	--	--
Cluster-864.69304	6.71333	33297.4	-14.6446	1.45762e-18	down	K10268 F-box and leucine-rich repeat protein 2/20 | (RefSeq) F-box protein At3g58530 (A)	PREDICTED: F-box protein At3g58530 isoform X2 [Theobroma cacao]	RecName: Full=F-box protein At3g58530;	SubName: Full=Putative ovule protein {ECO:0000313|EMBL:JAP38366.1};	Leucine rich repeat proteins, some proteins contain F-box	GO:0005829,cytosol	Leucine Rich repeat
Cluster-864.106693	12.4733	0.61	2.16156	1.51224e-18	up	K03043 DNA-directed RNA polymerase subunit beta [EC:2.7.7.6] | (RefSeq) rpoB, SpolCp014; RNA polymerase beta subunit (A)	RpoB (chloroplast) [Carnegiea gigantea]	RecName: Full=DNA-directed RNA polymerase subunit beta {ECO:0000255|HAMAP-Rule:MF_01321}; EC=2.7.7.6 {ECO:0000255|HAMAP-Rule:MF_01321}; AltName: Full=PEP {ECO:0000255|HAMAP-Rule:MF_01321}; AltName: Full=Plastid-encoded RNA polymerase subunit beta {ECO:0000255|HAMAP-Rule:MF_01321}; Short=RNA polymerase subunit beta {ECO:0000255|HAMAP-Rule:MF_01321};	RecName: Full=DNA-directed RNA polymerase subunit beta {ECO:0000256|RuleBase:RU363031}; EC=2.7.7.6 {ECO:0000256|RuleBase:RU363031};	RNA polymerase II, second largest subunit	GO:0009507,chloroplast; GO:0003677,DNA binding; GO:0003899,DNA-directed 5'-3' RNA polymerase activity; GO:0032549,ribonucleoside binding; GO:0006351,transcription, DNA-templated	RNA polymerase beta subunit
Cluster-864.83616	917.22	0	11.1965	1.53914e-18	up	--	--	--	SubName: Full=Putative ovule protein {ECO:0000313|EMBL:JAP35784.1};	--	GO:0008174,mRNA methyltransferase activity; GO:0003723,RNA binding; GO:0006396,RNA processing	--
Cluster-864.75409	4224.82	0	11.6216	1.55934e-18	up	--	--	--	SubName: Full=Putative 25 kDa protein-like {ECO:0000313|EMBL:JAP25322.1}; SubName: Full=Putative ovule protein {ECO:0000313|EMBL:JAP14710.1}; Flags: Fragment;	--	GO:0005524,ATP binding	--
Cluster-864.121599	0	2.31	-11.3502	1.64487e-18	down	K20715 phototropin [EC:2.7.11.1] | (RefSeq) phototropin-1 (A)	putative LOV domain-containing protein [Lophophora williamsii]	RecName: Full=Phototropin-1; EC=2.7.11.1; AltName: Full=Non-phototropic hypocotyl protein 1; AltName: Full=Root phototropism protein 1;	SubName: Full=Putative LOV domain-containing protein {ECO:0000313|EMBL:AML76663.1};	--	GO:0009986,cell surface; GO:0005737,cytoplasm; GO:0009898,cytoplasmic side of plasma membrane; GO:0005634,nucleus; GO:0005773,vacuole; GO:0005524,ATP binding; GO:0009882,blue light photoreceptor activity; GO:0010181,FMN binding; GO:0042802,identical protein binding; GO:0016301,kinase activity; GO:0003729,mRNA binding; GO:0000155,phosphorelay sensor kinase activity; GO:0004672,protein kinase activ…	Protein tyrosine kinase
Cluster-864.78264	118.917	222.413	-3.04079	1.64489e-18	down	--	hypothetical protein BVRB_9g218250 [Beta vulgaris subsp. vulgaris]	--	SubName: Full=Uncharacterized protein {ECO:0000313|EMBL:KCW55300.1};	--	--	--
Cluster-864.87872	0	2.53	-11.4799	1.71051e-18	down	K09873 aquaporin TIP | (RefSeq) aquaporin TIP1-1-like (A)	aquaporin TIP1-1-like [Hevea brasiliensis]	RecName: Full=Aquaporin TIP1-1; AltName: Full=Aquaporin TIP; AltName: Full=Gamma-tonoplast intrinsic protein; Short=Gamma-TIP; AltName: Full=Tonoplast intrinsic protein 1-1; Short=AtTIP1;1; AltName: Full=Tonoplast intrinsic protein, root-specific RB7;	SubName: Full=Suaeda glauca tonoplast intrinsic protein mRNA {ECO:0000313|EMBL:AJK93570.1};	Aquaporin (major intrinsic protein family)	GO:0042807,central vacuole; GO:0009941,chloroplast envelope; GO:0005887,integral component of plasma membrane; GO:0009705,plant-type vacuole membrane; GO:0000326,protein storage vacuole; GO:0005774,vacuolar membrane; GO:0005773,vacuole; GO:0015204,urea transmembrane transporter activity; GO:0015250,water channel activity; GO:0080170,hydrogen peroxide transmembrane transport; GO:0034220,ion transm…	Major intrinsic protein
Cluster-864.105524	0	4.56333	-11.2915	1.86673e-18	down	K02729 20S proteasome subunit alpha 5 [EC:3.4.25.1] | (RefSeq) proteasome subunit alpha type-5 (A)	PREDICTED: proteasome subunit alpha type-5 [Beta vulgaris subsp. vulgaris]	RecName: Full=Proteasome subunit alpha type-5; EC=3.4.25.1; AltName: Full=20S proteasome alpha subunit E; AltName: Full=20S proteasome subunit alpha-5;	RecName: Full=Proteasome subunit alpha type {ECO:0000256|RuleBase:RU000551}; EC=3.4.25.1 {ECO:0000256|RuleBase:RU000551};	20S proteasome, regulatory subunit alpha type PSMA5/PUP2	GO:0005737,cytoplasm; GO:0005634,nucleus; GO:0019773,proteasome core complex, alpha-subunit complex; GO:0004298,threonine-type endopeptidase activity; GO:0043161,proteasome-mediated ubiquitin-dependent protein catabolic process	Proteasome subunit A N-terminal signature
Cluster-864.79941	114.66	8.19667	1.61947	1.89027e-18	up	K12382 saposin | (RefSeq) prosaposin (A)	PREDICTED: prosaposin [Beta vulgaris subsp. vulgaris]	--	SubName: Full=Uncharacterized protein {ECO:0000313|EMBL:EMJ08444.1}; Flags: Fragment;	Prosaposin	GO:0006629,lipid metabolic process	Saposin-like type B, region 2
Cluster-864.98478	93.8833	2.66	3.01101	1.89027e-18	up	K01512 acylphosphatase [EC:3.6.1.7] | (RefSeq) uncharacterized protein LOC110786949 (A)	uncharacterized protein LOC110786949 [Spinacia oleracea]	--	RecName: Full=Acylphosphatase {ECO:0000256|PROSITE-ProRule:PRU00520}; EC=3.6.1.7 {ECO:0000256|PROSITE-ProRule:PRU00520};	Acylphosphatase	GO:0003998,acylphosphatase activity	Acylphosphatase
Cluster-864.77236	0	2.76667	-12.0443	1.89908e-18	down	K01913 acetate---CoA ligase [EC:6.2.1.1] | (RefSeq) acetate/butyrate--CoA ligase AAE7, peroxisomal-like (A)	acetate/butyrate--CoA ligase AAE7, peroxisomal-like [Chenopodium quinoa]	RecName: Full=Acetate/butyrate--CoA ligase AAE7, peroxisomal; EC=6.2.1.1; EC=6.2.1.2; AltName: Full=AMP-binding protein 7; Short=AtAMPBP7; AltName: Full=Acetyl-CoA synthetase; AltName: Full=Acyl-activating enzyme 7; AltName: Full=Butyryl-CoA synthetase; AltName: Full=Protein ACETATE NON-UTILIZING 1;	SubName: Full=Uncharacterized protein {ECO:0000313|EMBL:KNA04890.1}; Flags: Fragment;	Acyl-CoA synthetase	GO:0005777,peroxisome; GO:0003987,acetate-CoA ligase activity; GO:0047760,butyrate-CoA ligase activity; GO:0006083,acetate metabolic process; GO:0019605,butyrate metabolic process; GO:0006097,glyoxylate cycle	AMP-binding enzyme C-terminal domain
Cluster-864.150683	0	4.97333	-11.2806	2.10774e-18	down	K13544 pheophorbidase [EC:3.1.1.82] | (RefSeq) pheophorbidase (A)	methylesterase 17-like [Chenopodium quinoa]	RecName: Full=Methylesterase 17; Short=AtMES17; EC=3.1.1.-; AltName: Full=Methyl indole-3-acetic acid esterase;	SubName: Full=Uncharacterized protein {ECO:0000313|EMBL:KNA20585.1};	--	GO:0016788,hydrolase activity, acting on ester bonds; GO:0080030,methyl indole-3-acetate esterase activity; GO:0033473,indoleacetic acid conjugate metabolic process; GO:0048367,shoot system development	Serine aminopeptidase, S33
Cluster-864.66397	0	11.44	-11.7349	2.16267e-18	down	--	PREDICTED: uncharacterized protein LOC104589364 [Nelumbo nucifera]	--	SubName: Full=uncharacterized protein LOC104589364 {ECO:0000313|RefSeq:XP_010245964.1};	--	GO:0016021,integral component of membrane	--
Cluster-864.59058	391.93	0	11.0535	2.16553e-18	up	--	--	--	--	--	--	--
Cluster-864.105328	36.96	0.913333	3.22764	2.16968e-18	up	--	--	--	--	--	--	--
Cluster-864.99682	0.25	1.65	-4.97586	2.17373e-18	down	--	--	--	--	--	--	--
Cluster-864.80678	44.0467	10174.5	-9.52976	2.18627e-18	down	--	--	--	SubName: Full=Putative RNA-dependent RNA polymerase-like {ECO:0000313|EMBL:JAP37078.1}; Flags: Fragment;	--	GO:0005524,ATP binding; GO:0008174,mRNA methyltransferase activity; GO:0003723,RNA binding; GO:0003968,RNA-directed 5'-3' RNA polymerase activity; GO:0006396,RNA processing	--
Cluster-19529.0	0.993333	11.46	-5.76509	2.30631e-18	down	--	--	--	--	--	--	--
Cluster-864.80540	1295.31	6997.59	-4.40601	2.30862e-18	down	--	--	--	SubName: Full=Putative ovule protein {ECO:0000313|EMBL:JAP38365.1};	--	GO:0005524,ATP binding; GO:0008174,mRNA methyltransferase activity; GO:0003723,RNA binding; GO:0003968,RNA-directed 5'-3' RNA polymerase activity; GO:0006396,RNA processing; GO:0006351,transcription, DNA-templated; GO:0039694,viral RNA genome replication	--
Cluster-864.18324	0	5.21333	-11.2797	2.3693e-18	down	--	--	--	--	--	--	--
Cluster-864.111514	0.02	1.74333	-8.44137	2.37938e-18	down	K23387 golgi to ER traffic protein 4 | (RefSeq) Golgi to ER traffic protein 4 homolog (A)	PREDICTED: Golgi to ER traffic protein 4 homolog [Beta vulgaris subsp. vulgaris]	--	SubName: Full=Uncharacterized protein {ECO:0000313|EMBL:KNA24235.1};	Uncharacterized conserved protein	--	Protein of unknown function (DUF410)
Cluster-864.89334	8.62	12.02	-2.68572	2.52388e-18	down	K11253 histone H3 | (RefSeq) histone H3.3 (A)	hypothetical protein PHAVU_001G253800g [Phaseolus vulgaris]	RecName: Full=Histone H3.3;	RecName: Full=Histone H3 {ECO:0000256|RuleBase:RU004471};	Histones H3 and H4	GO:0000786,nucleosome; GO:0005634,nucleus; GO:0003677,DNA binding; GO:0046982,protein heterodimerization activity	Centromere kinetochore component CENP-T histone fold
Cluster-864.114008	0	4.33333	-11.367	2.53736e-18	down	K09613 COP9 signalosome complex subunit 5 [EC:3.4.-.-] | (RefSeq) COP9 signalosome complex subunit 5b (A)	PREDICTED: COP9 signalosome complex subunit 5b [Beta vulgaris subsp. vulgaris]	RecName: Full=COP9 signalosome complex subunit 5a; Short=Signalosome subunit 5a; EC=3.4.-.-; AltName: Full=Jun activation domain-binding homolog 1;	SubName: Full=JAB1/Mov34/MPN/PAD-1 {ECO:0000313|EMBL:KVH95375.1};	COP9 signalosome, subunit CSN5	GO:0008180,COP9 signalosome; GO:0005737,cytoplasm; GO:0046872,metal ion binding; GO:0008237,metallopeptidase activity; GO:0010387,COP9 signalosome assembly; GO:0010100,negative regulation of photomorphogenesis; GO:0010971,positive regulation of G2/M transition of mitotic cell cycle; GO:0000338,protein deneddylation; GO:0009585,red, far-red light phototransduction; GO:0031347,regulation of defense…	Uncharacterised protein family (UPF0172)
Cluster-864.91266	5.20333	9.59333	-3.02036	2.72646e-18	down	K01738 cysteine synthase A [EC:2.5.1.47] | (RefSeq) cysteine synthase, chloroplastic/chromoplastic-like (A)	PREDICTED: cysteine synthase, chloroplastic/chromoplastic-like [Lupinus angustifolius]	RecName: Full=Cysteine synthase, chloroplastic/chromoplastic; EC=2.5.1.47; AltName: Full=CSase B; Short=CS-B; AltName: Full=O-acetylserine (thiol)-lyase; AltName: Full=O-acetylserine sulfhydrylase; AltName: Full=OAS-TL B; Flags: Precursor;	SubName: Full=Uncharacterized protein {ECO:0000313|EMBL:PKI69802.1};	Cystathionine beta-synthase and related enzymes	GO:0009570,chloroplast stroma; GO:0009509,chromoplast; GO:0004124,cysteine synthase activity; GO:0016740,transferase activity; GO:0006535,cysteine biosynthetic process from serine	Pyridoxal-phosphate dependent enzyme
Cluster-864.44127	4.94	66.9867	-5.93651	2.73093e-18	down	--	PREDICTED: pathogenesis-related protein PR-4A-like [Gossypium arboreum]	RecName: Full=Pathogenesis-related protein P2; Flags: Precursor;	SubName: Full=pathogenesis-related protein PR-4A-like {ECO:0000313|RefSeq:XP_016705721.1};	Predicted chitinase	GO:0005618,cell wall; GO:0005576,extracellular region; GO:0042742,defense response to bacterium; GO:0050832,defense response to fungus	Barwin family
Cluster-864.97944	26.66	0.0133333	8.55074	2.77203e-18	up	K01256 aminopeptidase N [EC:3.4.11.2] | (RefSeq) hypothetical protein (A)	uncharacterized protein At2g34460, chloroplastic-like [Chenopodium quinoa]	RecName: Full=Uncharacterized protein At2g34460, chloroplastic; Flags: Precursor;	SubName: Full=Uncharacterized protein {ECO:0000313|EMBL:KNA20665.1};	Predicted dehydrogenase	GO:0009507,chloroplast; GO:0009941,chloroplast envelope; GO:0009534,chloroplast thylakoid; GO:0009535,chloroplast thylakoid membrane; GO:0005622,intracellular; GO:0010287,plastoglobule	NmrA-like family
Cluster-864.79141	4440.43	0	11.6236	2.88639e-18	up	--	--	--	--	--	--	--
Cluster-864.104778	452.62	0	11.0397	2.90124e-18	up	--	--	--	--	--	--	--
Cluster-864.119544	0.0166667	13.4833	-11.1871	2.97214e-18	down	--	hypersensitive-induced response protein 1 [Sesamum indicum]	RecName: Full=Hypersensitive-induced response protein 1 {ECO:0000303|PubMed:15060130}; Short=AtHIR1 {ECO:0000303|PubMed:15060130};	SubName: Full=Hypersensitive-induced response protein 1 {ECO:0000313|EMBL:PKA47632.1};	Prohibitins and stomatins of the PID superfamily	GO:0005794,Golgi apparatus; GO:0016020,membrane; GO:0005886,plasma membrane; GO:0009506,plasmodesma; GO:0005774,vacuolar membrane; GO:0005773,vacuole; GO:0043424,protein histidine kinase binding	SPFH domain-Band 7 family
Cluster-864.70734	0	4.15	-11.8866	3.01371e-18	down	K00640 serine O-acetyltransferase [EC:2.3.1.30] | (RefSeq) serine acetyltransferase 1, chloroplastic (A)	PREDICTED: serine acetyltransferase 1, chloroplastic [Beta vulgaris subsp. vulgaris]	RecName: Full=Serine acetyltransferase 3, mitochondrial; Short=AtSAT-3; Short=AtSERAT2;2; Short=SAT-m; EC=2.3.1.30; Flags: Precursor;	SubName: Full=Uncharacterized protein {ECO:0000313|EMBL:KNA23231.1};	Serine O-acetyltransferase	GO:0005829,cytosol; GO:0005739,mitochondrion; GO:0009001,serine O-acetyltransferase activity; GO:0008270,zinc ion binding; GO:0019344,cysteine biosynthetic process; GO:0006535,cysteine biosynthetic process from serine; GO:0046686,response to cadmium ion	Hexapeptide repeat of succinyl-transferase
Cluster-864.55903	0	2.58333	-11.2067	3.05577e-18	down	K01456 peptide-N4-(N-acetyl-beta-glucosaminyl)asparagine amidase [EC:3.5.1.52] | (RefSeq) peptide-N(4)-(N-acetyl-beta-glucosaminyl)asparagine amidase (A)	PREDICTED: peptide-N(4)-(N-acetyl-beta-glucosaminyl)asparagine amidase [Beta vulgaris subsp. vulgaris]	RecName: Full=Peptide-N(4)-(N-acetyl-beta-glucosaminyl)asparagine amidase; EC=3.5.1.52; AltName: Full=Peptide:N-glycanase; Short=AtPNG1;	SubName: Full=Uncharacterized protein {ECO:0000313|EMBL:KNA14976.1}; Flags: Fragment;	Peptide:N-glycanase	GO:0005829,cytosol; GO:0005634,nucleus; GO:0046872,metal ion binding; GO:0000224,peptide-N4-(N-acetyl-beta-glucosaminyl)asparagine amidase activity; GO:0006516,glycoprotein catabolic process; GO:0006517,protein deglycosylation; GO:0006515,protein quality control for misfolded or incompletely synthesized proteins; GO:0010188,response to microbial phytotoxin; GO:0010193,response to ozone; GO:000975…	F5/8 type C domain
Cluster-864.106676	161.337	3.19	3.50086	3.09593e-18	up	K04078 chaperonin GroES | (RefSeq) 10 kDa chaperonin, mitochondrial-like (A)	10 kDa chaperonin, mitochondrial-like [Chenopodium quinoa]	RecName: Full=10 kDa chaperonin; AltName: Full=Chaperonin 10; Short=CPN10; AltName: Full=Protein groES;	SubName: Full=Uncharacterized protein {ECO:0000313|EMBL:KNA19109.1};	Mitochondrial chaperonin	GO:0005737,cytoplasm; GO:0005524,ATP binding; GO:0006457,protein folding	Chaperonin 10 Kd subunit
Cluster-864.96445	3.71333	0.0466667	3.99566	3.2068e-18	up	K14300 nuclear pore complex protein Nup133 | (RefSeq) nuclear pore complex protein NUP133 (A)	uncharacterized protein LOC109704650 isoform X1 [Ananas comosus]	--	SubName: Full=Uncharacterized protein {ECO:0000313|EMBL:KJB67116.1};	--	--	Transposase-associated domain
Cluster-864.96319	0	3.04667	-11.2883	3.25241e-18	down	K01835 phosphoglucomutase [EC:5.4.2.2] | (RefSeq) phosphoglucomutase, cytoplasmic (A)	RecName: Full=Phosphoglucomutase, cytoplasmic; Short=PGM; AltName: Full=Glucose phosphomutase AAB41895.1 phosphoglucomutase [Mesembryanthemum crystallinum]	RecName: Full=Phosphoglucomutase, cytoplasmic; Short=PGM; EC=5.4.2.2; AltName: Full=Glucose phosphomutase;	SubName: Full=Uncharacterized protein {ECO:0000313|EMBL:KNA17463.1};	Phosphoglucomutase	GO:0005737,cytoplasm; GO:0000287,magnesium ion binding; GO:0004614,phosphoglucomutase activity; GO:0006006,glucose metabolic process	Phosphoglucomutase/phosphomannomutase, C-terminal domain
Cluster-864.28527	0	67.6367	-11.1912	3.31884e-18	down	--	hypothetical protein BVRB_2g027260 [Beta vulgaris subsp. vulgaris]	RecName: Full=Non-specific lipid-transfer protein 2 {ECO:0000303|PubMed:23913675}; AltName: Full=Allergen Api g 6.0101 {ECO:0000303|PubMed:23913675}; AltName: Allergen=Api g 6 {ECO:0000303|PubMed:23913675};	SubName: Full=Uncharacterized protein {ECO:0000313|EMBL:KNA07509.1};	--	GO:0008289,lipid binding; GO:0006869,lipid transport	Probable lipid transfer
Cluster-864.38514	5.31	50.23	-5.07463	3.48025e-18	down	K15095 (+)-neomenthol dehydrogenase [EC:1.1.1.208] | (RefSeq) (+)-neomenthol dehydrogenase-like (A)	(+)-neomenthol dehydrogenase-like [Chenopodium quinoa]	RecName: Full=Short-chain dehydrogenase/reductase 2b; Short=AtSDR2b; EC=1.1.1.-;	SubName: Full=(-)-isopiperitenone reductase-like isoform X2 {ECO:0000313|RefSeq:XP_018858488.1};	Dehydrogenases with different specificities (related to short-chain alcohol dehydrogenases)	GO:0005829,cytosol; GO:0008106,alcohol dehydrogenase (NADP+) activity; GO:0055114,oxidation-reduction process	--
Cluster-864.103043	0	4.44	-11.3822	3.72758e-18	down	K20506 tuliposide A-converting enzyme [EC:4.2.99.22] | (RefSeq) tuliposide A-converting enzyme 2, chloroplastic-like (A)	probable carboxylesterase 2 [Chenopodium quinoa]	RecName: Full=Probable carboxylesterase 2; AltName: Full=AtCXE2; EC=3.1.1.1;	SubName: Full=Uncharacterized protein {ECO:0000313|EMBL:KNA11776.1};	Arylacetamide deacetylase	GO:0052689,carboxylic ester hydrolase activity; GO:0016787,hydrolase activity; GO:0009056,catabolic process	Steryl acetyl hydrolase
Cluster-864.76150	41.33	36.2033	-1.88654	4.11475e-18	down	K11253 histone H3 | (RefSeq) histone H3.3 isoform X1 (A)	hypothetical protein PHYPA_023032 [Physcomitrella patens]	RecName: Full=Histone H3.3;	SubName: Full=Histone superfamily protein {ECO:0000313|EMBL:AEE87156.1};	Histones H3 and H4	GO:0000786,nucleosome; GO:0005634,nucleus; GO:0003677,DNA binding; GO:0046982,protein heterodimerization activity	PCNA-associated factor histone like domain
Cluster-864.115348	0	1.4	-11.278	4.26573e-18	down	K01179 endoglucanase [EC:3.2.1.4] | (RefSeq) endoglucanase 8-like (A)	hypothetical protein BVRB_5g127080 [Beta vulgaris subsp. vulgaris]	--	SubName: Full=Uncharacterized protein {ECO:0000313|EMBL:KMS97428.1};	FOG: Reverse transcriptase	--	Domain of unknown function (DUF4283)
Cluster-864.147734	0.0366667	7.46667	-10.1845	4.28046e-18	down	K00605 aminomethyltransferase [EC:2.1.2.10] | (RefSeq) aminomethyltransferase, mitochondrial (A)	RecName: Full=Aminomethyltransferase, mitochondrial; AltName: Full=Glycine cleavage system T protein; Short=GCVT; Flags: Precursor AAB38502.1 aminomethyltransferase precursor [Mesembryanthemum crystallinum]	RecName: Full=Aminomethyltransferase, mitochondrial; EC=2.1.2.10; AltName: Full=Glycine cleavage system T protein; Short=GCVT; Flags: Precursor;	RecName: Full=Aminomethyltransferase {ECO:0000256|RuleBase:RU003981}; EC=2.1.2.10 {ECO:0000256|RuleBase:RU003981}; AltName: Full=Glycine cleavage system T protein {ECO:0000256|RuleBase:RU003981};	Aminomethyl transferase	GO:0005739,mitochondrion; GO:0004047,aminomethyltransferase activity; GO:0008483,transaminase activity; GO:0006546,glycine catabolic process	Glycine cleavage T-protein C-terminal barrel domain
Cluster-864.124419	5.66333	13.8667	-3.43752	4.30217e-18	down	K03188 urease accessory protein | (RefSeq) uncharacterized protein LOC108224146 isoform X1 (A)	F-box protein PP2-A13-like [Chenopodium quinoa]	RecName: Full=F-box protein PP2-A13; AltName: Full=Protein PHLOEM PROTEIN 2-LIKE A13; Short=AtPP2-A13; AltName: Full=SKP1-interacting partner 9;	SubName: Full=Uncharacterized protein {ECO:0000313|EMBL:KNA13705.1};	--	GO:0005634,nucleus; GO:0016567,protein ubiquitination	Phloem protein 2
Cluster-864.125776	10.4667	0.233333	3.32687	4.42257e-18	up	--	PREDICTED: uncharacterized protein LOC104905662 [Beta vulgaris subsp. vulgaris]	--	--	--	--	--
Cluster-864.115953	0	1.32	-11.2107	4.63041e-18	down	K01869 leucyl-tRNA synthetase [EC:6.1.1.4] | (RefSeq) leucine--tRNA ligase, cytoplasmic-like isoform X1 (A)	hypothetical protein SOVF_143450 [Spinacia oleracea]	RecName: Full=Leucine--tRNA ligase, cytoplasmic {ECO:0000305}; EC=6.1.1.4 {ECO:0000305}; AltName: Full=Leucyl-tRNA synthetase {ECO:0000305}; Short=LeuRS {ECO:0000305};	SubName: Full=Uncharacterized protein {ECO:0000313|EMBL:KNA10541.1};	Leucyl-tRNA synthetase	GO:0009507,chloroplast; GO:0005829,cytosol; GO:0009506,plasmodesma; GO:0002161,aminoacyl-tRNA editing activity; GO:0005524,ATP binding; GO:0004823,leucine-tRNA ligase activity; GO:0004832,valine-tRNA ligase activity; GO:0006429,leucyl-tRNA aminoacylation; GO:0006438,valyl-tRNA aminoacylation	tRNA synthetases class I (C) catalytic domain
Cluster-864.116093	0.253333	21.89	-8.59484	4.64324e-18	down	K01595 phosphoenolpyruvate carboxylase [EC:4.1.1.31] | (Kazusa) Lj0g3v0198289.1; - (A)	phosphoenolpyruvate carboxylase [Hylocereus undatus]	RecName: Full=Phosphoenolpyruvate carboxylase; Short=PEPC; Short=PEPCase; EC=4.1.1.31;	SubName: Full=Phosphoenolpyruvate carboxylase {ECO:0000313|EMBL:AHF21553.1}; EC=4.1.1.31 {ECO:0000313|EMBL:AHF21553.1};	--	GO:0005737,cytoplasm; GO:0008964,phosphoenolpyruvate carboxylase activity; GO:0015977,carbon fixation; GO:0015979,photosynthesis; GO:0006099,tricarboxylic acid cycle	Phosphoenolpyruvate carboxylase
Cluster-864.76825	9.12333	8.23333	-2.02819	4.90473e-18	down	K02877 large subunit ribosomal protein L15e | (RefSeq) 60S ribosomal protein L15-like (A)	60S ribosomal protein L15-1 isoform X2 [Carica papaya]	RecName: Full=60S ribosomal protein L15;	RecName: Full=Ribosomal protein L15 {ECO:0000256|RuleBase:RU000663};	60s ribosomal protein L15	GO:0005840,ribosome; GO:0003735,structural constituent of ribosome; GO:0006412,translation	Ribosomal L15
Cluster-864.64953	0.0966667	2.20333	-6.76389	5.17763e-18	down	K06990 MEMO1 family protein | (RefSeq) protein MEMO1 (A)	protein memo1 [Quercus suber]	--	SubName: Full=Uncharacterized protein {ECO:0000313|EMBL:KNA13926.1};	Predicted dioxygenase	--	Memo-like protein
Cluster-864.80630	798.287	55.5533	1.79441	5.24871e-18	up	K06689 ubiquitin-conjugating enzyme E2 D [EC:2.3.2.23] | (RefSeq) ubiquitin-conjugating enzyme E2-17 kDa-like (A)	Ubiquitin conjugating enzyme, partial [Cicer arietinum]	RecName: Full=Ubiquitin-conjugating enzyme E2 5B; EC=2.3.2.23; AltName: Full=E2 ubiquitin-conjugating enzyme 5B; AltName: Full=Ubiquitin carrier protein 5b; Short=OsUBC5b; AltName: Full=Ubiquitin-protein ligase 5B;	SubName: Full=Uncharacterized protein {ECO:0000313|EnsemblPlants:HORVU2Hr1G118240.8};	Ubiquitin-protein ligase	GO:0005886,plasma membrane; GO:0005524,ATP binding; GO:0004842,ubiquitin-protein transferase activity; GO:0016567,protein ubiquitination; GO:0006511,ubiquitin-dependent protein catabolic process	Ubiquitin-conjugating enzyme
Cluster-864.118629	0.69	3.26	-4.3883	5.36999e-18	down	K13229 2,4-dihydroxy-1,4-benzoxazin-3-one-glucoside dioxygenase [EC:1.14.11.59] | (RefSeq) DIBOA-glucoside dioxygenase BX6 (A)	1-aminocyclopropane-1-carboxylate oxidase homolog 1-like isoform X2 [Chenopodium quinoa]	RecName: Full=1-aminocyclopropane-1-carboxylate oxidase homolog 1;	SubName: Full=Uncharacterized protein {ECO:0000313|EMBL:KNA08146.1};	Iron/ascorbate family oxidoreductases	GO:0046872,metal ion binding; GO:0016491,oxidoreductase activity	non-haem dioxygenase in morphine synthesis N-terminal
Cluster-13067.1	2.22333	8.51333	-4.09377	5.44591e-18	down	K00145 N-acetyl-gamma-glutamyl-phosphate reductase [EC:1.2.1.38] | (RefSeq) phospholipase A1-IIbeta-like (A)	phospholipase A1-Igamma2, chloroplastic [Spinacia oleracea]	RecName: Full=Phospholipase A1-Igamma1, chloroplastic; EC=3.1.1.-; Flags: Precursor;	SubName: Full=phospholipase A1-Igamma2, chloroplastic-like {ECO:0000313|RefSeq:XP_016454240.1};	Predicted lipase	GO:0009507,chloroplast; GO:0047714,galactolipase activity; GO:0008970,phospholipase A1 activity; GO:0004806,triglyceride lipase activity; GO:0016042,lipid catabolic process	Lipase (class 3)
Cluster-864.109352	0.123333	8.20667	-8.34141	5.66928e-18	down	K04733 interleukin-1 receptor-associated kinase 4 [EC:2.7.11.1] | (RefSeq) probable LRR receptor-like serine/threonine-protein kinase RFK1 (A)	probable LRR receptor-like serine/threonine-protein kinase RFK1 isoform X3 [Spinacia oleracea]	RecName: Full=Probable LRR receptor-like serine/threonine-protein kinase RFK1; EC=2.7.11.1; AltName: Full=Receptor-like kinase in flowers 1; Flags: Precursor;	SubName: Full=probable LRR receptor-like serine/threonine-protein kinase RFK1 isoform X2 {ECO:0000313|RefSeq:XP_018828259.1};	--	GO:0016021,integral component of membrane; GO:0005886,plasma membrane; GO:0005524,ATP binding; GO:0004674,protein serine/threonine kinase activity; GO:0004702,NA	Protein kinase domain
Cluster-864.63855	0.16	0.913333	-4.76963	5.74437e-18	down	K14494 DELLA protein | (RefSeq) DELLA protein GAI (A)	PREDICTED: scarecrow-like protein 33 [Beta vulgaris subsp. vulgaris]	RecName: Full=Scarecrow-like protein 33; Short=AtSCL33; AltName: Full=GRAS family protein 12; Short=AtGRAS-12;	SubName: Full=Uncharacterized protein {ECO:0000313|EMBL:KNA19859.1};	--	GO:0005634,nucleus; GO:0003700,DNA-binding transcription factor activity; GO:0043565,sequence-specific DNA binding; GO:0006355,regulation of transcription, DNA-templated; GO:0006351,transcription, DNA-templated	GRAS domain family
Cluster-864.104769	13.1967	0.433333	2.72305	5.86247e-18	up	K02704 photosystem II CP47 chlorophyll apoprotein | (RefSeq) uncharacterized protein LOC111284105 (A)	hypothetical protein M569_00218, partial [Genlisea aurea]	RecName: Full=Photosystem II CP47 reaction center protein {ECO:0000255|HAMAP-Rule:MF_01495}; AltName: Full=PSII 47 kDa protein {ECO:0000255|HAMAP-Rule:MF_01495}; AltName: Full=Protein CP-47 {ECO:0000255|HAMAP-Rule:MF_01495};	RecName: Full=Photosystem II CP47 reaction center protein {ECO:0000256|SAAS:SAAS00200267};	--	GO:0009535,chloroplast thylakoid membrane; GO:0016021,integral component of membrane; GO:0009523,photosystem II; GO:0016168,chlorophyll binding; GO:0045156,electron transporter, transferring electrons within the cyclic electron transport pathway of photosynthesis activity; GO:0009772,photosynthetic electron transport in photosystem II; GO:0018298,protein-chromophore linkage	Photosystem II protein
Cluster-864.90357	2.95667	3.43667	-2.39688	6.03027e-18	down	K12309 beta-galactosidase [EC:3.2.1.23] | (RefSeq) AT3g52840/F8J2_10 (A)	PREDICTED: beta-galactosidase 1 [Beta vulgaris subsp. vulgaris]	RecName: Full=Beta-galactosidase; EC=3.2.1.23; AltName: Full=Acid beta-galactosidase; Short=Lactase; AltName: Full=Exo-(1-->4)-beta-D-galactanase; Flags: Precursor;	RecName: Full=Beta-galactosidase {ECO:0000256|RuleBase:RU000675}; EC=3.2.1.23 {ECO:0000256|RuleBase:RU000675}; Flags: Fragment;	Beta-galactosidase	GO:0005618,cell wall; GO:0005773,vacuole; GO:0004565,beta-galactosidase activity; GO:0030246,carbohydrate binding; GO:0005975,carbohydrate metabolic process	Beta-galactosidase
Cluster-864.103760	27.5867	24.9467	-1.96357	6.06504e-18	down	--	--	--	--	--	--	--
Cluster-864.97235	55.0167	0	10.9343	6.31262e-18	up	K01609 indole-3-glycerol phosphate synthase [EC:4.1.1.48] | (RefSeq) indole-3-glycerol phosphate synthase, chloroplastic-like (A)	indole-3-glycerol phosphate synthase, chloroplastic-like [Spinacia oleracea]	RecName: Full=Indole-3-glycerol phosphate synthase, chloroplastic {ECO:0000303|PubMed:7610197}; Short=IGPS {ECO:0000303|PubMed:7610197}; EC=4.1.1.48 {ECO:0000269|PubMed:7610197}; Flags: Precursor;	SubName: Full=Uncharacterized protein {ECO:0000313|EMBL:KNA03126.1};	Anthranilate synthase component II	GO:0009507,chloroplast; GO:0009570,chloroplast stroma; GO:0005829,cytosol; GO:0005507,copper ion binding; GO:0004425,indole-3-glycerol-phosphate synthase activity; GO:0000162,tryptophan biosynthetic process	Thiazole biosynthesis protein ThiG
Cluster-864.82777	52.68	1.4	3.09591	6.42457e-18	up	K22849 diacylglycerol O-acyltransferase 3, plant [EC:2.3.1.20] | (RefSeq) uncharacterized LOC104906934 (A)	hypothetical protein BVRB_3g070210 [Beta vulgaris subsp. vulgaris]	RecName: Full=Diacylglycerol O-acyltransferase 3, cytosolic {ECO:0000305}; Short=AtDGAT3 {ECO:0000303|PubMed:22760209}; EC=2.3.1.20 {ECO:0000305|PubMed:22760209};	SubName: Full=Uncharacterized protein {ECO:0000313|EMBL:KMS98623.1};	--	GO:0005829,cytosol; GO:0004144,diacylglycerol O-acyltransferase activity; GO:0006071,glycerol metabolic process; GO:0019432,triglyceride biosynthetic process	Thioredoxin-like [2Fe-2S] ferredoxin
Cluster-864.19321	4.26	7.63333	-3.03136	6.54555e-18	down	K20628 expansin | (RefSeq) hypothetical protein (A)	PREDICTED: expansin-like A2 [Beta vulgaris subsp. vulgaris]	RecName: Full=Expansin-like A2; Short=At-EXPL2; Short=AtEXLA2; Short=AtEXPL2; AltName: Full=Ath-ExpBeta-2.2; Flags: Precursor;	SubName: Full=Uncharacterized protein {ECO:0000313|EMBL:KNA15240.1}; Flags: Fragment;	--	GO:0005576,extracellular region; GO:0019953,sexual reproduction	Lytic transglycolase
Cluster-864.106844	166.307	1.64667	4.54593	6.58253e-18	up	--	PREDICTED: uncharacterized protein LOC107414883 [Ziziphus jujuba]	--	SubName: Full=uncharacterized protein LOC107829064 {ECO:0000313|RefSeq:XP_016511978.1};	--	--	BTK motif
Cluster-864.80135	18090.5	16836.4	-1.98531	6.92505e-18	down	--	--	--	SubName: Full=Putative coat protein-like {ECO:0000313|EMBL:JAP14548.1}; Flags: Fragment;	--	GO:0019028,viral capsid; GO:0005198,structural molecule activity	--
Cluster-864.74061	23.7967	16.6	-1.66683	6.93109e-18	down	K02998 small subunit ribosomal protein SAe | (RefSeq) 40S ribosomal protein SA (A)	Ribosomal protein [Trema orientalis]	RecName: Full=40S ribosomal protein SA {ECO:0000255|HAMAP-Rule:MF_03015}; AltName: Full=p40;	RecName: Full=40S ribosomal protein SA {ECO:0000256|HAMAP-Rule:MF_03015};	40S ribosomal protein SA (P40)/Laminin receptor 1	GO:0015935,small ribosomal subunit; GO:0003735,structural constituent of ribosome; GO:0006412,translation	40S ribosomal protein SA C-terminus
Cluster-864.70700	0	3.11	-11.2568	6.9736e-18	down	K02936 large subunit ribosomal protein L7Ae | (RefSeq) uncharacterized protein LOC108459204 (A)	uncharacterized protein LOC110805314 [Spinacia oleracea]	--	SubName: Full=Uncharacterized protein {ECO:0000313|EMBL:KNA12922.1};	--	--	Protein of unknown function (DUF760)
Cluster-864.73443	0	2.26	-11.6099	7.06196e-18	down	K07195 exocyst complex component 7 | (RefSeq) exocyst complex component EXO70E2-like (A)	exocyst complex component EXO70E2-like [Spinacia oleracea]	RecName: Full=Exocyst complex component EXO70E2 {ECO:0000303|PubMed:16942608}; Short=AtExo70e2 {ECO:0000303|PubMed:16942608}; AltName: Full=Exocyst subunit Exo70 family protein E2 {ECO:0000303|PubMed:16942608};	SubName: Full=Uncharacterized protein {ECO:0000313|EMBL:KNA24811.1};	Exocyst component protein and related proteins	GO:0005829,cytosol; GO:0012505,endomembrane system; GO:0000145,exocyst; GO:0070062,extracellular exosome; GO:0005576,extracellular region; GO:0005886,plasma membrane; GO:0006887,exocytosis; GO:1903553,positive regulation of extracellular exosome assembly; GO:0015031,protein transport; GO:1903533,regulation of protein targeting	Exo70 exocyst complex subunit
Cluster-864.84069	0	10.84	-11.2255	7.37303e-18	down	--	PREDICTED: protein RESPONSE TO LOW SULFUR 4-like [Lupinus angustifolius]	--	SubName: Full=Uncharacterized protein {ECO:0000313|EMBL:OIV89911.1};	--	--	--
Cluster-864.90942	2.36	3.82667	-2.87108	7.38374e-18	down	K15535 phosphoglucan, water dikinase [EC:2.7.9.5] | (RefSeq) phosphoglucan, water dikinase, chloroplastic (A)	PREDICTED: phosphoglucan, water dikinase, chloroplastic isoform X1 [Beta vulgaris subsp. vulgaris]	RecName: Full=Phosphoglucan, water dikinase, chloroplastic; EC=2.7.9.5; Flags: Precursor;	SubName: Full=Uncharacterized protein {ECO:0000313|EMBL:KNA06557.1};	--	GO:0009570,chloroplast stroma; GO:0102217,6-phosphoglucan, water dikinase activity; GO:0005524,ATP binding; GO:0019200,carbohydrate kinase activity; GO:0046872,metal ion binding; GO:0051752,phosphoglucan, water dikinase activity; GO:2001070,starch binding; GO:0046777,protein autophosphorylation; GO:0005982,starch metabolic process	Pyruvate phosphate dikinase, PEP/pyruvate binding domain
Cluster-864.128238	0	55.1567	-12.9608	7.45397e-18	down	--	--	--	--	--	--	--
Cluster-864.53438	78.5167	2.57	2.76994	7.56993e-18	up	K00670 N-alpha-acetyltransferase 30 [EC:2.3.1.256] | (RefSeq) N-alpha-acetyltransferase MAK3 (A)	N-alpha-acetyltransferase MAK3 [Spinacia oleracea]	RecName: Full=N-alpha-acetyltransferase MAK3; EC=2.3.1.256 {ECO:0000303|PubMed:12897255}; AltName: Full=N-acetyltransferase MAK3 homolog; Short=AtMAK3; AltName: Full=Protein PHOTOSYNTHESIS ALTERED MUTANT 21;	SubName: Full=Uncharacterized protein {ECO:0000313|EMBL:KNA06480.1};	N-acetyltransferase	GO:0005737,cytoplasm; GO:0031417,NatC complex; GO:0004596,peptide alpha-N-acetyltransferase activity; GO:0006474,N-terminal protein amino acid acetylation	Acetyltransferase (GNAT) domain
Cluster-864.112475	0.0466667	2.13667	-7.57379	7.56993e-18	down	--	protein AUXIN RESPONSE 4-like [Chenopodium quinoa]	RecName: Full=Protein AUXIN RESPONSE 4;	SubName: Full=Uncharacterized protein {ECO:0000313|EMBL:KNA07091.1};	--	GO:0005783,endoplasmic reticulum; GO:0005789,endoplasmic reticulum membrane; GO:0016021,integral component of membrane; GO:0005739,mitochondrion; GO:0005774,vacuolar membrane; GO:0009926,auxin polar transport; GO:0009733,response to auxin; GO:0009612,response to mechanical stimulus	Serine aminopeptidase, S33
Cluster-864.86941	130.68	2.58667	3.55802	8.35097e-18	up	--	PREDICTED: M-phase inducer phosphatase [Beta vulgaris subsp. vulgaris]	--	SubName: Full=Uncharacterized protein {ECO:0000313|EMBL:KMT11749.1};	--	--	Selenoprotein S (SelS)
Cluster-864.73098	2.96667	4.94	-2.88604	8.35836e-18	down	K01455 formamidase [EC:3.5.1.49] | (RefSeq) uncharacterized LOC100527923 (A)	acetamidase formamidase family protein [Trifolium pratense]	--	SubName: Full=Uncharacterized protein {ECO:0000313|EMBL:ACU17149.1};	--	GO:0016811,hydrolase activity, acting on carbon-nitrogen (but not peptide) bonds, in linear amides	Acetamidase/Formamidase family
Cluster-864.88645	56.66	149.47	-3.40907	8.74675e-18	down	K01051 pectinesterase [EC:3.1.1.11] | (RefSeq) pectinesterase/pectinesterase inhibitor 3-like (A)	21 kDa protein-like [Chenopodium quinoa]	RecName: Full=Pectinesterase inhibitor 11 {ECO:0000305}; AltName: Full=Pectin methylesterase inhibitor 11 {ECO:0000303|PubMed:28082716}; Short=AtPMEI11 {ECO:0000303|PubMed:28082716}; Flags: Precursor;	SubName: Full=Uncharacterized protein {ECO:0000313|EMBL:KMT15905.1};	--	GO:0048046,apoplast; GO:0004857,enzyme inhibitor activity; GO:0046910,pectinesterase inhibitor activity; GO:0071669,plant-type cell wall organization or biogenesis	Plant invertase/pectin methylesterase inhibitor
Cluster-864.77462	0.293333	13.2733	-7.53302	9.12554e-18	down	--	CCG-binding protein 1 [Spinacia oleracea]	RecName: Full=CCG-binding protein 1; Short=AtCBP1 {ECO:0000303|PubMed:26462908}; AltName: Full=Protein MATERNAL EFFECT EMBRYO ARREST 14 {ECO:0000305};	SubName: Full=Maternal effect embryo arrest 14-1 {ECO:0000313|EMBL:AGG19190.1}; SubName: Full=Maternal effect embryo arrest 14-1 protein {ECO:0000313|EMBL:AGG38104.1};	--	GO:0009507,chloroplast; GO:0005829,cytosol; GO:0005634,nucleus; GO:0036033,mediator complex binding; GO:0050832,defense response to fungus; GO:0009793,embryo development ending in seed dormancy; GO:0010183,pollen tube guidance	--
Cluster-864.85700	8129.12	0	12.8157	9.30951e-18	up	--	--	--	--	--	--	--
Cluster-864.121139	2.53333	6.78667	-3.56239	9.43363e-18	down	--	--	--	--	--	--	--
Cluster-864.78033	0	22.6833	-11.395	9.49266e-18	down	--	hypothetical protein BVRB_001420 [Beta vulgaris subsp. vulgaris]	--	SubName: Full=Uncharacterized protein {ECO:0000313|EMBL:KMS96178.1};	--	--	--
Cluster-864.79714	0.55	163.697	-10.2173	9.76657e-18	down	--	--	--	SubName: Full=Putative ovule protein {ECO:0000313|EMBL:JAP35784.1};	--	GO:0008174,mRNA methyltransferase activity; GO:0003723,RNA binding; GO:0006396,RNA processing	--
Cluster-864.99676	121.897	0	11.4571	1.02587e-17	up	K13346 peroxin-10 | (RefSeq) stress-response A/B barrel domain-containing protein UP3 (A)	stress-response A/B barrel domain-containing protein UP3 [Spinacia oleracea]	RecName: Full=Stress-response A/B barrel domain-containing protein UP3 {ECO:0000305}; AltName: Full=Unknown protein 3 {ECO:0000303|PubMed:17951448};	SubName: Full=Uncharacterized protein {ECO:0000313|EMBL:KNA16585.1};	--	GO:0009507,chloroplast; GO:0009570,chloroplast stroma; GO:0005777,peroxisome	Stress responsive A/B Barrel Domain
Cluster-864.102444	0	139.857	-11.8859	1.05856e-17	down	--	--	--	--	--	--	--
Cluster-864.62696	0.04	9.02	-10.0156	1.0626e-17	down	--	hypothetical protein BVRB_7g158200 [Beta vulgaris subsp. vulgaris]	RecName: Full=NDR1/HIN1-like protein 12 {ECO:0000303|PubMed:14666423};	SubName: Full=Uncharacterized protein {ECO:0000313|EMBL:KNA06098.1};	--	GO:0046658,anchored component of plasma membrane; GO:0016021,integral component of membrane; GO:0009506,plasmodesma; GO:0004871,NA; GO:0006952,defense response	Piezo non-specific cation channel, R-Ras-binding domain
Cluster-864.89541	184.16	10.5033	1.92653	1.06729e-17	up	--	salt tolerance protein II [Sesuvium portulacastrum]	RecName: Full=Desiccation protectant protein Lea14 homolog;	SubName: Full=Salt tolerance protein II {ECO:0000313|EMBL:ACJ76843.1};	--	GO:0009269,response to desiccation	Late embryogenesis abundant protein
Cluster-864.69237	0	2.36	-11.2392	1.13553e-17	down	K09498 T-complex protein 1 subunit zeta | (RefSeq) T-complex protein 1 subunit zeta 1-like (A)	T-complex protein 1 subunit zeta 1-like [Chenopodium quinoa]	RecName: Full=T-complex protein 1 subunit zeta 1 {ECO:0000303|PubMed:11599560}; Short=TCP-1-zeta 1 {ECO:0000303|PubMed:11599560}; AltName: Full=CCT-zeta 1 {ECO:0000303|PubMed:11599560}; AltName: Full=Chaperonin CCT6A {ECO:0000305};	SubName: Full=Uncharacterized protein {ECO:0000313|EMBL:KNA06519.1};	Chaperonin complex component, TCP-1 zeta subunit (CCT6)	GO:0005832,chaperonin-containing T-complex; GO:0005737,cytoplasm; GO:0005829,cytosol; GO:0016020,membrane; GO:0005524,ATP binding; GO:0044183,protein binding involved in protein folding; GO:0051082,unfolded protein binding; GO:0006458,'de novo' protein folding; GO:0061077,chaperone-mediated protein folding; GO:0046686,response to cadmium ion; GO:0010043,response to zinc ion	TCP-1/cpn60 chaperonin family
Cluster-864.68709	76.3033	75.55	-1.96538	1.27487e-17	down	K06630 14-3-3 protein epsilon | (RefSeq) 14-3-3-like protein (A)	14-3-3-like protein [Chenopodium quinoa]	RecName: Full=14-3-3-like protein;	SubName: Full=Uncharacterized protein {ECO:0000313|EMBL:KRH53028.1, ECO:0000313|EnsemblPlants:GLYMA06G10650.4};	Multifunctional chaperone (14-3-3 family)	GO:0019904,protein domain specific binding	14-3-3 protein
Cluster-864.82148	2.21333	11.7433	-4.60422	1.3094e-17	down	K16670 homeobox protein Meis2 | (RefSeq) homeobox protein knotted-1-like 4 isoform X1 (A)	KNOX-containing KNAT7-like protein [Pachycereus pringlei]	RecName: Full=Homeobox protein knotted-1-like 7; AltName: Full=Protein IRREGULAR XYLEM 11; AltName: Full=Protein KNAT7;	SubName: Full=KNOX-containing KNAT7-like protein {ECO:0000313|EMBL:ARA90441.1};	Transcription factor MEIS1 and related HOX domain proteins	GO:0005634,nucleus; GO:0003677,DNA binding; GO:0003700,DNA-binding transcription factor activity; GO:0010192,mucilage biosynthetic process; GO:0045892,negative regulation of transcription, DNA-templated; GO:2000652,regulation of secondary cell wall biogenesis; GO:0010089,xylem development	Homeodomain
Cluster-864.146569	0.183333	2.29333	-5.81966	1.35289e-17	down	--	--	--	--	--	--	--
Cluster-864.53382	0	2.11	-11.3353	1.41577e-17	down	K11000 callose synthase [EC:2.4.1.-] | (RefSeq) callose synthase 10 isoform X1 (A)	callose synthase 10 isoform X5 [Durio zibethinus]	RecName: Full=Callose synthase 10; EC=2.4.1.34; AltName: Full=1,3-beta-glucan synthase; AltName: Full=Protein CHORUS; AltName: Full=Protein GLUCAN SYNTHASE-LIKE 8;	SubName: Full=Glucan synthase-like 8 isoform 3 {ECO:0000313|EMBL:EOY22364.1};	1,3-beta-glucan synthase/callose synthase catalytic subunit	GO:0000148,1,3-beta-D-glucan synthase complex; GO:0005794,Golgi apparatus; GO:0016021,integral component of membrane; GO:0005886,plasma membrane; GO:0009506,plasmodesma; GO:0003843,1,3-beta-D-glucan synthase activity; GO:0006075,(1->3)-beta-D-glucan biosynthetic process; GO:0071555,cell wall organization; GO:0048589,developmental growth; GO:0009556,microsporogenesis; GO:0009555,pollen development…	--
Cluster-864.88358	69.0867	0	11.1564	1.42937e-17	up	K12859 U5 snRNP protein, DIM1 family | (RefSeq) thioredoxin-like protein YLS8 (A)	thioredoxin-like protein YLS8 [Cajanus cajan]	RecName: Full=Thioredoxin-like protein YLS8; AltName: Full=Protein YELLOW-LEAF-SPECIFIC GENE 8;	SubName: Full=Thioredoxin-like protein 4A {ECO:0000313|EMBL:KYP39653.1};	Component of the U4/U6.U5 snRNP/mitosis protein DIM1	GO:0005737,cytoplasm; GO:0005634,nucleus; GO:0005681,spliceosomal complex; GO:0046540,U4/U6 x U5 tri-snRNP complex; GO:0005682,U5 snRNP; GO:0000245,spliceosomal complex assembly	Thioredoxin
Cluster-864.130016	0.236667	1.94667	-5.14719	1.45411e-17	down	K20495 long-chain fatty acid omega-monooxygenase [EC:1.14.13.205] | (RefSeq) cytochrome P450 704B1 (A)	PREDICTED: cytochrome P450 704B1 [Beta vulgaris subsp. vulgaris]	RecName: Full=Cytochrome P450 704B1; AltName: Full=Long-chain fatty acid omega-hydroxylase; EC=1.14.13.205 {ECO:0000269|PubMed:19700560};	SubName: Full=Uncharacterized protein {ECO:0000313|EMBL:KNA25543.1};	Cytochrome P450 CYP4/CYP19/CYP26 subfamilies	GO:0016021,integral component of membrane; GO:0018685,alkane 1-monooxygenase activity; GO:0020037,heme binding; GO:0005506,iron ion binding; GO:0010584,pollen exine formation; GO:0080110,sporopollenin biosynthetic process	Cytochrome P450
Cluster-864.97914	2.95	12541.9	-14.4345	1.62366e-17	down	K10268 F-box and leucine-rich repeat protein 2/20 | (RefSeq) F-box protein At3g58530 (A)	PREDICTED: F-box protein At3g58530 isoform X2 [Theobroma cacao]	RecName: Full=F-box protein At3g58530;	SubName: Full=Putative ovule protein {ECO:0000313|EMBL:JAP38366.1};	Leucine rich repeat proteins, some proteins contain F-box	GO:0005829,cytosol	Leucine Rich repeat
Cluster-864.100094	1.24667	1.78333	-2.72123	1.62541e-17	down	K15287 solute carrier family 35, member F1/2 | (RefSeq) solute carrier family 35 member F2-like isoform X1 (A)	solute carrier family 35 member F2-like isoform X1 [Chenopodium quinoa]	--	SubName: Full=solute carrier family 35 member F1-like {ECO:0000313|RefSeq:XP_010244441.1};	Predicted membrane protein	GO:0016021,integral component of membrane; GO:0022857,transmembrane transporter activity	EamA-like transporter family
Cluster-864.83768	108.307	0	11.2604	1.64754e-17	up	K03671 thioredoxin 1 | (RefSeq) thioredoxin-like protein CXXS1 (A)	Thioredoxin [Corchorus olitorius]	RecName: Full=Thioredoxin-like protein CXXS1; Short=AtCXXS1; AltName: Full=Mono-cysteine thioredoxin 1;	SubName: Full=Thioredoxin {ECO:0000313|EMBL:OMO64943.1};	Thioredoxin	GO:0005829,cytosol; GO:0016671,oxidoreductase activity, acting on a sulfur group of donors, disulfide as acceptor; GO:0003756,protein disulfide isomerase activity; GO:0015035,protein disulfide oxidoreductase activity; GO:0047134,protein-disulfide reductase activity; GO:0004791,thioredoxin-disulfide reductase activity; GO:0045454,cell redox homeostasis; GO:0034599,cellular response to oxidative st…	OST3 / OST6 family, transporter family
Cluster-864.77049	1.63667	1.96	-2.45846	1.66165e-17	down	K18477 type IV protein arginine methyltransferase [EC:2.1.1.322] | (RefSeq) protein arginine N-methyltransferase 2-like (A)	protein arginine N-methyltransferase 2-like [Chenopodium quinoa]	RecName: Full=Subtilisin-like protease SBT1.7 {ECO:0000303|PubMed:16193095}; EC=3.4.21.- {ECO:0000305}; AltName: Full=Cucumisin-like serine protease; AltName: Full=Subtilase subfamily 1 member 7 {ECO:0000303|PubMed:16193095}; Short=AtSBT1.7 {ECO:0000303|PubMed:16193095}; AltName: Full=Subtilisin-like serine protease 1 {ECO:0000303|PubMed:12702015}; Short=At-SLP1 {ECO:0000303|PubMed:12702015}; Fla…	SubName: Full=Uncharacterized protein {ECO:0000313|EMBL:KNA12867.1};	Guanidinoacetate methyltransferase and related proteins	GO:0048046,apoplast; GO:0005618,cell wall; GO:0005576,extracellular region; GO:0009505,plant-type cell wall; GO:0004252,serine-type endopeptidase activity; GO:0080001,mucilage extrusion from seed coat; GO:0048359,mucilage metabolic process involved in seed coat development; GO:0010214,seed coat development	Methyltransferase domain
Cluster-864.80530	2578.85	2866.5	-2.11264	1.67606e-17	down	--	--	--	SubName: Full=Putative 24K protein-like {ECO:0000313|EMBL:JAP15095.1}; Flags: Fragment;	--	GO:0005524,ATP binding	--
Cluster-864.108429	0.106667	2.89333	-6.90722	1.71642e-17	down	K14521 N-acetyltransferase 10 [EC:2.3.1.-] | (RefSeq) RNA cytidine acetyltransferase 1 (A)	PREDICTED: RNA cytidine acetyltransferase 1 [Beta vulgaris subsp. vulgaris]	RecName: Full=RNA cytidine acetyltransferase 1 {ECO:0000255|HAMAP-Rule:MF_03211}; EC=2.3.1.- {ECO:0000255|HAMAP-Rule:MF_03211}; AltName: Full=18S rRNA cytosine acetyltransferase 1 {ECO:0000255|HAMAP-Rule:MF_03211};	RecName: Full=RNA cytidine acetyltransferase {ECO:0000256|HAMAP-Rule:MF_03211}; EC=2.3.1.- {ECO:0000256|HAMAP-Rule:MF_03211}; AltName: Full=18S rRNA cytosine acetyltransferase {ECO:0000256|HAMAP-Rule:MF_03211};	Predicted P-loop ATPase fused to an acetyltransferase	GO:0030686,90S preribosome; GO:0005730,nucleolus; GO:0005524,ATP binding; GO:1990883,rRNA cytidine N-acetyltransferase activity; GO:0000049,tRNA binding; GO:0051392,tRNA N-acetyltransferase activity; GO:1904812,rRNA acetylation involved in maturation of SSU-rRNA; GO:0051391,tRNA acetylation; GO:0002101,tRNA wobble cytosine modification	GNAT acetyltransferase 2
Cluster-864.73975	5547.62	69.52	4.18514	1.85113e-17	up	K13993 HSP20 family protein | (RefSeq) 17.8 kDa class I heat shock protein-like (A)	17.8 kDa class I heat shock protein-like [Spinacia oleracea]	RecName: Full=18.1 kDa class I heat shock protein; AltName: Full=18.1 kDa heat shock protein; Short=AtHsp18.1;	SubName: Full=Uncharacterized protein {ECO:0000313|EMBL:KNA25886.1};	Molecular chaperone (small heat-shock protein Hsp26/Hsp42)	GO:0005737,cytoplasm; GO:0010286,heat acclimation; GO:0009408,response to heat; GO:0009644,response to high light intensity; GO:0042542,response to hydrogen peroxide	HSP20-like domain found in ArsA
Cluster-864.91762	1.65333	8.19333	-4.37756	1.87848e-17	down	K04733 interleukin-1 receptor-associated kinase 4 [EC:2.7.11.1] | (RefSeq) cysteine-rich receptor-like protein kinase 10 isoform X1 (A)	cysteine-rich receptor-like protein kinase 10 [Spinacia oleracea]	RecName: Full=Cysteine-rich receptor-like protein kinase 10; Short=Cysteine-rich RLK10; EC=2.7.11.-; AltName: Full=Receptor-like protein kinase 4; Flags: Precursor;	SubName: Full=Uncharacterized protein {ECO:0000313|EMBL:PKI67039.1};	--	GO:0016021,integral component of membrane; GO:0005886,plasma membrane; GO:0005524,ATP binding; GO:0004674,protein serine/threonine kinase activity; GO:0042742,defense response to bacterium; GO:0006468,protein phosphorylation	Phosphotransferase enzyme family
Cluster-864.64438	0.0733333	1.31	-6.45014	1.87938e-17	down	--	hypothetical protein CQW23_18659 [Capsicum baccatum]	--	SubName: Full=Uncharacterized protein {ECO:0000313|EMBL:PHT39805.1};	--	--	--
Cluster-864.51246	0	2.80667	-11.0413	1.89995e-17	down	K13125 nitric oxide synthase-interacting protein | (RefSeq) nitric oxide synthase-interacting protein (A)	PREDICTED: nitric oxide synthase-interacting protein [Beta vulgaris subsp. vulgaris]	RecName: Full=E3 ubiquitin-protein ligase CSU1 {ECO:0000305}; EC=2.3.2.27 {ECO:0000269|PubMed:24838976}; AltName: Full=Protein COP1 SUPPRESSOR 1 {ECO:0000303|PubMed:24838976}; AltName: Full=RING-type E3 ubiquitin transferase CSU1 {ECO:0000305};	SubName: Full=Phosphoinositide binding {ECO:0000313|EMBL:EOY28477.1};	Uncharacterized conserved protein	GO:0016607,nuclear speck; GO:0046872,metal ion binding; GO:0061630,ubiquitin protein ligase activity; GO:0009640,photomorphogenesis; GO:0031648,protein destabilization	RING-H2 zinc finger domain
Cluster-864.99363	102.007	0.95	4.74339	1.90257e-17	up	--	--	--	--	--	--	--
Cluster-864.98384	18.4633	16.2767	-1.99977	1.94768e-17	down	K00434 L-ascorbate peroxidase [EC:1.11.1.11] | (RefSeq) L-ascorbate peroxidase, cytosolic (A)	PREDICTED: L-ascorbate peroxidase, cytosolic [Beta vulgaris subsp. vulgaris]	RecName: Full=L-ascorbate peroxidase, cytosolic; Short=AP; EC=1.11.1.11; AltName: Full=PsAPx01;	SubName: Full=Uncharacterized protein {ECO:0000313|EMBL:KNA16919.1};	--	GO:0005737,cytoplasm; GO:0020037,heme binding; GO:0016688,L-ascorbate peroxidase activity; GO:0046872,metal ion binding; GO:0042744,hydrogen peroxide catabolic process; GO:0006979,response to oxidative stress	Peroxidase
Cluster-864.73638	0.78	5.71	-4.97604	1.95072e-17	down	K20043 clathrin coat assembly protein AP180 | (RefSeq) putative clathrin assembly protein At5g35200 (A)	PREDICTED: putative clathrin assembly protein At5g35200 [Beta vulgaris subsp. vulgaris]	RecName: Full=Putative clathrin assembly protein At5g35200;	SubName: Full=putative clathrin assembly protein At5g35200 isoform X1 {ECO:0000313|RefSeq:XP_008794954.1};	--	GO:0005905,clathrin-coated pit; GO:0030136,clathrin-coated vesicle; GO:0005794,Golgi apparatus; GO:0005886,plasma membrane; GO:0005545,1-phosphatidylinositol binding; GO:0030276,clathrin binding; GO:0048268,clathrin coat assembly; GO:0006897,endocytosis	--
Cluster-19686.0	2.76667	4.03333	-2.69974	1.96365e-17	down	K21373 7-deoxyloganetic acid glucosyltransferase [EC:2.4.1.323] | (RefSeq) 7-deoxyloganetic acid glucosyltransferase-like (A)	uncharacterized protein At1g66480-like [Chenopodium quinoa]	RecName: Full=Uncharacterized protein At1g66480;	SubName: Full=Uncharacterized protein {ECO:0000313|EMBL:KNA16011.1};	--	GO:0005886,plasma membrane	Domain of unknown function (DUF4228)
Cluster-864.51438	70.2833	1.11333	3.8762	2.03557e-17	up	K00799 glutathione S-transferase [EC:2.5.1.18] | (RefSeq) glutathione S-transferase-like (A)	glutathione S-transferase-like [Chenopodium quinoa]	RecName: Full=Glutathione S-transferase F11; Short=AtGSTF11; EC=2.5.1.18; AltName: Full=AtGSTF6; AltName: Full=GST class-phi; AltName: Full=GST class-phi member 11;	SubName: Full=Glutathione-s-transferase theta, gst, putative {ECO:0000313|EMBL:EEF52801.1}; EC=2.5.1.18 {ECO:0000313|EMBL:EEF52801.1};	Glutathione S-transferase	GO:0005737,cytoplasm; GO:0005829,cytosol; GO:0004364,glutathione transferase activity; GO:0006749,glutathione metabolic process; GO:0006979,response to oxidative stress; GO:0009407,toxin catabolic process	Glutathione S-transferase, C-terminal domain
Cluster-864.79950	4351.55	0	11.7856	2.15666e-17	up	--	--	--	SubName: Full=Putative RNA-dependent RNA polymerase-like {ECO:0000313|EMBL:JAP37078.1}; Flags: Fragment;	--	GO:0005524,ATP binding; GO:0008174,mRNA methyltransferase activity; GO:0003723,RNA binding; GO:0003968,RNA-directed 5'-3' RNA polymerase activity; GO:0006396,RNA processing	--
Cluster-864.83352	144.837	159.84	-2.28105	2.3605e-17	down	K10802 high mobility group protein B1 | (RefSeq) HMG1/2-like protein (A)	HMG1/2-like protein [Helianthus annuus]	RecName: Full=High mobility group B protein 3; AltName: Full=High mobility group protein B 2; Short=AtHMGbeta2; Short=HMG beta 2; AltName: Full=Nucleosome/chromatin assembly factor group D 03; Short=Nucleosome/chromatin assembly factor group D 3;	SubName: Full=Uncharacterized protein {ECO:0000313|EMBL:EPS64999.1}; Flags: Fragment;	HMG box-containing protein	GO:0000785,chromatin; GO:0005829,cytosol; GO:0005634,nucleus; GO:0003682,chromatin binding; GO:0003677,DNA binding; GO:0003700,DNA-binding transcription factor activity; GO:0030527,structural constituent of chromatin; GO:0006333,chromatin assembly or disassembly	HMG-box domain
Cluster-864.72059	89.28	1.62333	3.68986	2.87636e-17	up	K07305 peptide-methionine (R)-S-oxide reductase [EC:1.8.4.12] | (RefSeq) peptide methionine sulfoxide reductase B5-like (A)	peptide methionine sulfoxide reductase B5-like [Spinacia oleracea]	RecName: Full=Peptide methionine sulfoxide reductase B5; Short=AtMSRB5; EC=1.8.4.12; AltName: Full=Peptide-methionine (R)-S-oxide reductase;	SubName: Full=Uncharacterized protein {ECO:0000313|EMBL:KNA08882.1};	Predicted pilin-like transcription factor	GO:0005829,cytosol; GO:0046872,metal ion binding; GO:0033743,peptide-methionine (R)-S-oxide reductase activity; GO:0030091,protein repair; GO:0006979,response to oxidative stress	SelR domain
Cluster-864.90960	0	3.59333	-11.2177	2.88521e-17	down	K14452 gastric triacylglycerol lipase [EC:3.1.1.3] | (RefSeq) triacylglycerol lipase 2-like (A)	PREDICTED: triacylglycerol lipase 2 [Vitis vinifera]	RecName: Full=Triacylglycerol lipase 2; EC=3.1.1.3; Flags: Precursor;	RecName: Full=Lipase {ECO:0000256|PIRNR:PIRNR000862};	Triglyceride lipase-cholesterol esterase	GO:0005576,extracellular region; GO:0016298,lipase activity; GO:0004806,triglyceride lipase activity; GO:0002213,defense response to insect; GO:0016042,lipid catabolic process	Alpha/beta hydrolase family
Cluster-864.125866	0	3.39	-11.2336	2.88521e-17	down	K17506 protein phosphatase 1L [EC:3.1.3.16] | (RefSeq) probable protein phosphatase 2C 59 (A)	probable protein phosphatase 2C 59 isoform X2 [Spinacia oleracea]	RecName: Full=Probable protein phosphatase 2C 59; Short=AtPP2C59; EC=3.1.3.16; AltName: Full=HopW1-1-interacting protein 2; AltName: Full=Protein phosphatase 2C WIN2; Short=PP2C WIN2;	SubName: Full=Uncharacterized protein {ECO:0000313|EMBL:KNA17517.1};	Serine/threonine protein phosphatase	GO:0005886,plasma membrane; GO:0046872,metal ion binding; GO:0004722,protein serine/threonine phosphatase activity; GO:0042742,defense response to bacterium; GO:0044419,interspecies interaction between organisms; GO:0006470,protein dephosphorylation	Protein phosphatase 2C
Cluster-16063.0	0	24.3	-11.1439	3.06427e-17	down	--	--	--	--	--	--	--
Cluster-864.83014	0	5.06333	-11.2556	3.07087e-17	down	K14638 solute carrier family 15 (peptide/histidine transporter), member 3/4 | (RefSeq) protein NRT1/ PTR FAMILY 3.1 (A)	PREDICTED: protein NRT1/ PTR FAMILY 3.1 [Beta vulgaris subsp. vulgaris]	RecName: Full=Protein NRT1/ PTR FAMILY 3.1; Short=AtNPF3.1;	SubName: Full=Uncharacterized protein {ECO:0000313|EMBL:KNA04259.1};	H+/oligopeptide symporter	GO:0016021,integral component of membrane; GO:0097708,intracellular vesicle; GO:0005886,plasma membrane; GO:0022857,transmembrane transporter activity; GO:0010336,gibberellic acid homeostasis; GO:0042128,nitrate assimilation	POT family
Cluster-864.95481	69.01	0	10.8576	3.17836e-17	up	K02960 small subunit ribosomal protein S16e | (RefSeq) uncharacterized protein LOC110817833 (A)	PREDICTED: ribulose bisphosphate carboxylase/oxygenase activase 1, chloroplastic-like [Pyrus x bretschneideri]	RecName: Full=Ribulose bisphosphate carboxylase/oxygenase activase, chloroplastic; Short=RA; Short=RuBisCO activase; Flags: Precursor;	SubName: Full=ribulose bisphosphate carboxylase/oxygenase activase 2, chloroplastic-like {ECO:0000313|RefSeq:XP_016680499.1};	26S proteasome regulatory complex, ATPase RPT4	GO:0009570,chloroplast stroma; GO:0009579,thylakoid; GO:0005524,ATP binding; GO:0046863,ribulose-1,5-bisphosphate carboxylase/oxygenase activator activity	ATPase family associated with various cellular activities (AAA)
Cluster-864.121539	0	2.25333	-11.0171	3.48563e-17	down	K06883 uncharacterized protein | (RefSeq) GPN-loop GTPase 1-like (A)	GPN-loop GTPase 1-like [Spinacia oleracea]	RecName: Full=GPN-loop GTPase QQT2 {ECO:0000305}; EC=3.6.5.- {ECO:0000305}; AltName: Full=Protein QUATRE QUART 2 {ECO:0000303|PubMed:17419841};	SubName: Full=Uncharacterized protein {ECO:0000313|EMBL:KNA21169.1};	GTPase XAB1, interacts with DNA repair protein XPA	GO:0005874,microtubule; GO:0003924,GTPase activity; GO:0051301,cell division; GO:0009793,embryo development ending in seed dormancy; GO:0044376,NA; GO:1990022,NA	NTPase
Cluster-864.106847	3.9	6.86333	-2.94087	3.48563e-17	down	K10666 E3 ubiquitin-protein ligase RNF5 [EC:2.3.2.27] | (RefSeq) E3 ubiquitin-protein ligase RMA1H1-like (A)	E3 ubiquitin-protein ligase RMA1H1-like [Chenopodium quinoa]	RecName: Full=E3 ubiquitin-protein ligase RMA1H1; EC=2.3.2.27; AltName: Full=Protein RING membrane-anchor 1 homolog 1; AltName: Full=RING-type E3 ubiquitin transferase RMA1H1 {ECO:0000305};	SubName: Full=Uncharacterized protein {ECO:0000313|EMBL:KNA06253.1};	Predicted E3 ubiquitin ligase	GO:0005789,endoplasmic reticulum membrane; GO:0016021,integral component of membrane; GO:0046872,metal ion binding; GO:0004842,ubiquitin-protein transferase activity; GO:0043161,proteasome-mediated ubiquitin-dependent protein catabolic process; GO:0016567,protein ubiquitination; GO:0009409,response to cold; GO:0009723,response to ethylene; GO:0006970,response to osmotic stress; GO:0009414,respons…	Prokaryotic RING finger family 4
Cluster-864.70902	0	5.84667	-10.9812	3.49358e-17	down	K13249 translocon-associated protein subunit alpha | (RefSeq) translocon-associated protein subunit alpha (A)	translocon-associated protein subunit alpha [Spinacia oleracea]	RecName: Full=Translocon-associated protein subunit alpha; Short=TRAP-alpha; AltName: Full=Signal sequence receptor subunit alpha; Short=SSR-alpha; Flags: Precursor;	SubName: Full=Uncharacterized protein {ECO:0000313|EMBL:KNA13907.1};	Translocon-associated complex TRAP, alpha subunit	GO:0009535,chloroplast thylakoid membrane; GO:0005783,endoplasmic reticulum; GO:0005789,endoplasmic reticulum membrane; GO:0005794,Golgi apparatus; GO:0016021,integral component of membrane; GO:0005886,plasma membrane; GO:0005774,vacuolar membrane; GO:0005773,vacuole; GO:0006613,cotranslational protein targeting to membrane	Translocon-associated protein (TRAP), alpha subunit
Cluster-864.147246	86.4233	0	10.9544	3.53126e-17	up	--	hypothetical protein BVRB_5g106290 [Beta vulgaris subsp. vulgaris]	--	SubName: Full=Uncharacterized protein {ECO:0000313|EMBL:KNA20649.1};	--	--	--
Cluster-864.111967	82.8167	4.58	2.00605	3.6048e-17	up	K03686 molecular chaperone DnaJ | (RefSeq) chaperone protein dnaJ A6, chloroplastic-like (A)	chaperone protein dnaJ A6, chloroplastic-like, partial [Sesamum indicum]	RecName: Full=Chaperone protein dnaJ A6, chloroplastic {ECO:0000305}; Short=atDjA6 {ECO:0000303|PubMed:23894646}; AltName: Full=Chaperone protein dnaJ A26 {ECO:0000303|PubMed:11599562}; Short=AtDjA26 {ECO:0000303|PubMed:11599562}; Flags: Precursor;	SubName: Full=Molecular chaperone (DnaJ superfamily) {ECO:0000313|EMBL:PIN12996.1};	Molecular chaperone (DnaJ superfamily)	GO:0009507,chloroplast; GO:0009941,chloroplast envelope; GO:0009535,chloroplast thylakoid membrane; GO:0005524,ATP binding; GO:0031072,heat shock protein binding; GO:0046872,metal ion binding; GO:0051082,unfolded protein binding; GO:0006457,protein folding; GO:0009408,response to heat	DnaJ domain
Cluster-864.86367	32.7567	0	10.8247	3.7449e-17	up	--	--	--	--	--	--	--
Cluster-864.91428	0	3.38	-11.6952	3.91742e-17	down	K03267 peptide chain release factor subunit 3 | (RefSeq) eukaryotic peptide chain release factor GTP-binding subunit ERF3A-like (A)	eukaryotic peptide chain release factor GTP-binding subunit ERF3A-like [Chenopodium quinoa]	RecName: Full=Elongation factor 1-alpha C; Short=EF-1-alpha C;	SubName: Full=Elongation factor 1 alpha {ECO:0000313|EMBL:AOA52387.1};	Polypeptide release factor 3	GO:0005737,cytoplasm; GO:0005525,GTP binding; GO:0003924,GTPase activity; GO:0003746,translation elongation factor activity	50S ribosome-binding GTPase
Cluster-864.122287	0.0566667	13.0067	-9.86349	3.94069e-17	down	K15803 (-)-germacrene D synthase [EC:4.2.3.75] | (RefSeq) (-)-germacrene D synthase-like isoform X1 (A)	hypothetical protein VITISV_013313 [Vitis vinifera]	RecName: Full=(-)-germacrene D synthase; EC=4.2.3.22; EC=4.2.3.75;	SubName: Full=TPS02 {ECO:0000313|EMBL:AIO10965.1};	--	GO:0005737,cytoplasm; GO:0034004,germacradienol synthase activity; GO:0052577,germacrene-D synthase activity; GO:0000287,magnesium ion binding; GO:0016114,terpenoid biosynthetic process	Terpene synthase family, metal binding domain
Cluster-864.60052	76.6967	4.86667	1.80509	3.94488e-17	up	K06883 uncharacterized protein | (RefSeq) GPN-loop GTPase 3 (A)	GPN-loop GTPase 3 [Jatropha curcas]	RecName: Full=GPN-loop GTPase QQT1 {ECO:0000305}; EC=3.6.5.- {ECO:0000305}; AltName: Full=Protein EMBRYO DEFECTIVE 1705 {ECO:0000303|PubMed:17419841}; AltName: Full=Protein QUATRE QUART 1 {ECO:0000303|PubMed:17419841};	SubName: Full=Uncharacterized protein {ECO:0000313|EMBL:KDP45190.1};	Putative transcription factor FET5	GO:0005737,cytoplasm; GO:0005874,microtubule; GO:0003924,GTPase activity; GO:0051301,cell division; GO:0009658,chloroplast organization; GO:0032502,developmental process; GO:0009793,embryo development ending in seed dormancy; GO:0044376,NA; GO:1990022,NA; GO:1902182,shoot apical meristem development	AAA domain
Cluster-864.87678	0	2.85	-11.1795	3.97737e-17	down	K13420 LRR receptor-like serine/threonine-protein kinase FLS2 [EC:2.7.11.1] | (RefSeq) probable LRR receptor-like serine/threonine-protein kinase At3g47570 (A)	PREDICTED: probable LRR receptor-like serine/threonine-protein kinase At3g47570 [Nelumbo nucifera]	RecName: Full=LRR receptor-like serine/threonine-protein kinase FLS2; EC=2.7.11.1; AltName: Full=Protein FLAGELLIN-SENSING 2; AltName: Full=Protein FLAGELLIN-SENSITIVE 2; Flags: Precursor;	SubName: Full=probable LRR receptor-like serine/threonine-protein kinase At3g47570 {ECO:0000313|RefSeq:XP_010257114.1};	--	GO:0005768,endosome; GO:0010008,endosome membrane; GO:0016021,integral component of membrane; GO:0016020,membrane; GO:0005886,plasma membrane; GO:0005524,ATP binding; GO:0004675,transmembrane receptor protein serine/threonine kinase activity; GO:0052544,defense response by callose deposition in cell wall; GO:0042742,defense response to bacterium; GO:0016045,detection of bacterium; GO:0006898,rece…	Leucine Rich repeat
Cluster-864.73379	119.39	0.753333	5.2693	4.05349e-17	up	K22762 desumoylating isopeptidase 1 [EC:3.4.-.-] | (RefSeq) desumoylating isopeptidase 1 (A)	hypothetical protein TorRG33x02_283670 [Trema orientalis]	RecName: Full=DeSI-like protein At4g17486; EC=3.4.-.-;	SubName: Full=Uncharacterized protein {ECO:0000313|EMBL:PKI64801.1};	Uncharacterized conserved protein	GO:0008233,peptidase activity	PPPDE putative peptidase domain
Cluster-864.84184	0	1.17	-10.994	4.06723e-17	down	--	PREDICTED: translocase of chloroplast 120, chloroplastic [Beta vulgaris subsp. vulgaris]	RecName: Full=Translocase of chloroplast 132, chloroplastic; Short=AtToc132; EC=3.6.5.-; AltName: Full=132 kDa chloroplast outer envelope protein;	SubName: Full=Chloroplast preprotein import receptor Toc132 {ECO:0000313|EMBL:AFL55359.1};	--	GO:0009707,chloroplast outer membrane; GO:0016021,integral component of membrane; GO:0016020,membrane; GO:0009536,plastid; GO:0051117,ATPase binding; GO:0051087,chaperone binding; GO:0005525,GTP binding; GO:0016817,hydrolase activity, acting on acid anhydrides; GO:0046872,metal ion binding; GO:0004888,transmembrane signaling receptor activity; GO:0015031,protein transport	AAA ATPase domain
Cluster-864.73599	70.3167	0	10.7519	4.16522e-17	up	--	--	--	--	--	--	--
Cluster-864.83170	309.163	428.727	-2.66355	4.35742e-17	down	K03781 catalase [EC:1.11.1.6] | (RefSeq) catalase-2 (A)	catalase [Hylocereus undatus]	RecName: Full=Catalase-2; EC=1.11.1.6;	RecName: Full=Catalase {ECO:0000256|RuleBase:RU000498}; EC=1.11.1.6 {ECO:0000256|RuleBase:RU000498};	Catalase	GO:0009507,chloroplast; GO:0022626,cytosolic ribosome; GO:0009514,glyoxysome; GO:0005739,mitochondrion; GO:0005777,peroxisome; GO:0010319,stromule; GO:0004096,catalase activity; GO:0050897,cobalt ion binding; GO:0020037,heme binding; GO:0008219,cell death; GO:0045454,cell redox homeostasis; GO:0006995,cellular response to nitrogen starvation; GO:0016036,cellular response to phosphate starvation; …	Catalase-related immune-responsive
Cluster-864.81359	0	816.827	-11.6221	4.49366e-17	down	--	--	--	--	--	--	--
Cluster-864.62307	987.23	41.5833	2.49565	4.67556e-17	up	--	--	--	--	--	--	--
Cluster-864.150185	0	7.47667	-11.2985	4.7773e-17	down	K08150 MFS transporter, SP family, solute carrier family 2 (myo-inositol transporter), member 13 | (RefSeq) inositol transporter 1 (A)	polyol transporter 5-like [Chenopodium quinoa]	RecName: Full=Polyol transporter 5; AltName: Full=Protein POLYOL TRANSPORTER 5; Short=AtPLT5; AltName: Full=Sugar-proton symporter PLT5;	SubName: Full=BvcDNA-397 protein {ECO:0000313|EMBL:AAB68029.1};	Predicted transporter (major facilitator superfamily)	GO:0016021,integral component of membrane; GO:0005886,plasma membrane; GO:0015591,D-ribose transmembrane transporter activity; GO:0015148,D-xylose transmembrane transporter activity; GO:0005354,galactose transmembrane transporter activity; GO:0005355,glucose transmembrane transporter activity; GO:0015168,glycerol transmembrane transporter activity; GO:0015575,mannitol transmembrane transporter ac…	Major Facilitator Superfamily
Cluster-864.53201	67.4633	1.97667	2.94646	4.83527e-17	up	K21777 G2/mitotic-specific cyclin-B, other | (RefSeq) uncharacterized protein LOC106327840 isoform X1 (A)	uncharacterized protein LOC110786731 [Spinacia oleracea]	--	SubName: Full=Uncharacterized protein {ECO:0000313|EMBL:KNA12783.1};	--	--	--
Cluster-864.82809	127.423	2.61	3.49308	4.83527e-17	up	--	protein HEAT-STRESS-ASSOCIATED 32 [Spinacia oleracea]	RecName: Full=Protein HEAT-STRESS-ASSOCIATED 32 {ECO:0000303|PubMed:16500991}; Short=Heat-stress-associated 32-kDa protein {ECO:0000303|PubMed:16500991};	SubName: Full=Uncharacterized protein {ECO:0000313|EMBL:KMS94864.1};	--	GO:0003824,catalytic activity; GO:0010286,heat acclimation; GO:0010608,posttranscriptional regulation of gene expression; GO:0009408,response to heat	Glycoside-hydrolase family GH114
Cluster-864.24721	32.42	0.06	6.82791	4.84683e-17	up	K22390 acid phosphatase type 7 | (RefSeq) purple acid phosphatase 15 isoform X1 (A)	hypothetical protein PanWU01x14_363540, partial [Parasponia andersonii]	--	SubName: Full=Uncharacterized protein {ECO:0000313|EnsemblPlants:ORGLA05G0140500.1};	--	--	4F5 protein family
Cluster-864.30331	2.54	6.04667	-3.43203	4.84683e-17	down	K20628 expansin | (RefSeq) expansin-A8-like (A)	EXP1 [Phytolacca acinosa]	RecName: Full=Expansin-A2; AltName: Full=Alpha-expansin-2; AltName: Full=OsEXP2; AltName: Full=OsEXPA2; AltName: Full=OsaEXPa1.23; AltName: Full=RiExB; AltName: Full=RiExC; Flags: Precursor;	SubName: Full=EXP1 {ECO:0000313|EMBL:ADN03964.1};	--	GO:0005618,cell wall; GO:0005576,extracellular region; GO:0016020,membrane; GO:0009664,plant-type cell wall organization	Lytic transglycolase
Cluster-864.75994	117.317	0	11.9901	4.93108e-17	up	K13993 HSP20 family protein | (RefSeq) 17.4 kDa class III heat shock protein (A)	17.4 kDa class III heat shock protein [Spinacia oleracea]	RecName: Full=18.6 kDa class III heat shock protein; AltName: Full=18.6 kDa heat shock protein; Short=OsHsp18.6;	SubName: Full=Uncharacterized protein {ECO:0000313|EMBL:KNA07362.1};	Molecular chaperone (small heat-shock protein Hsp26/Hsp42)	GO:0005737,cytoplasm; GO:0009408,response to heat; GO:0009644,response to high light intensity; GO:0042542,response to hydrogen peroxide	HSP20-like domain found in ArsA
Cluster-30145.1	0	6.36667	-11.2127	5.02444e-17	down	--	--	--	--	--	--	--
Cluster-864.67806	61.1933	0.86	4.06801	5.08606e-17	up	--	protein PROTON GRADIENT REGULATION 5, chloroplastic [Spinacia oleracea]	RecName: Full=Protein PROTON GRADIENT REGULATION 5, chloroplastic; Flags: Precursor;	SubName: Full=Uncharacterized protein {ECO:0000313|EMBL:KNA07162.1};	--	GO:0009507,chloroplast; GO:0009534,chloroplast thylakoid; GO:0009535,chloroplast thylakoid membrane; GO:0009055,electron transfer activity; GO:0071484,cellular response to light intensity; GO:0010117,photoprotection; GO:0009773,photosynthetic electron transport in photosystem I; GO:0009644,response to high light intensity; GO:0009414,response to water deprivation	--
Cluster-864.101873	45.86	0	10.7196	5.09363e-17	up	K07393 glutathionyl-hydroquinone reductase [EC:1.8.5.7] | (RefSeq) uncharacterized protein LOC110788224 (A)	uncharacterized protein LOC110788224 [Spinacia oleracea]	--	SubName: Full=Uncharacterized protein {ECO:0000313|EMBL:KNA16311.1};	Predicted glutathione S-transferase	GO:0004364,glutathione transferase activity	Glutathione S-transferase, C-terminal domain
Cluster-864.129887	46.07	0.636667	4.0542	5.0982e-17	up	K03695 ATP-dependent Clp protease ATP-binding subunit ClpB | (RefSeq) chaperone protein ClpB3, chloroplastic (A)	Chaperone protein ClpB3, chloroplastic [Ananas comosus]	RecName: Full=Chaperone protein ClpB3, chloroplastic; AltName: Full=ATP-dependent Clp protease ATP-binding subunit ClpB homolog 3; AltName: Full=Casein lytic proteinase B3; AltName: Full=Protein ALBINO OR PALE GREEN 6; Flags: Precursor;	SubName: Full=Chaperone protein ClpB3, chloroplastic {ECO:0000313|EMBL:OAY71448.1};	Chaperone HSP104 and related ATP-dependent Clp proteases	GO:0009507,chloroplast; GO:0009570,chloroplast stroma; GO:0009532,plastid stroma; GO:0005524,ATP binding; GO:0009658,chloroplast organization; GO:0016485,protein processing; GO:0009408,response to heat	AAA domain (dynein-related subfamily)
Cluster-864.136209	0	1.89	-10.8832	5.12227e-17	down	--	PREDICTED: EID1-like F-box protein 2 [Vitis vinifera]	RecName: Full=EID1-like F-box protein 2;	SubName: Full=Uncharacterized protein {ECO:0000313|EMBL:CAN69516.1};	--	--	F-box-like
Cluster-864.82416	97412.7	2147.49	3.76779	5.17571e-17	up	--	--	--	--	--	--	--
Cluster-864.110552	0.106667	5.59	-7.72939	5.32508e-17	down	K20556 cytochrome P450 family 76 subfamily C | (RefSeq) geraniol 8-hydroxylase (A)	CYP76 [Beta vulgaris]	RecName: Full=Geraniol 8-hydroxylase; EC=1.14.13.152; AltName: Full=Cytochrome P450 76B10; AltName: Full=Geraniol 10-hydroxylase; Short=SmG10H;	SubName: Full=CYP76 {ECO:0000313|EMBL:ALT04746.1};	Cytochrome P450 CYP2 subfamily	GO:0005789,endoplasmic reticulum membrane; GO:0016021,integral component of membrane; GO:0102811,geraniol 10-hydroxylase activity; GO:0020037,heme binding; GO:0005506,iron ion binding; GO:0016709,oxidoreductase activity, acting on paired donors, with incorporation or reduction of molecular oxygen, NAD(P)H as one donor, and incorporation of one atom of oxygen; GO:0016099,monoterpenoid biosynthetic…	Cytochrome P450
Cluster-864.110423	4.11667	7.57333	-3.07159	5.34081e-17	down	K00512 steroid 17alpha-monooxygenase / 17alpha-hydroxyprogesterone deacetylase [EC:1.14.14.19 1.14.14.32] | (RefSeq) cytochrome P450 71D11-like (A)	PREDICTED: cytochrome P450 71D11-like [Beta vulgaris subsp. vulgaris]	RecName: Full=Cytochrome P450 71D8; EC=1.14.-.-; AltName: Full=Cytochrome P450 CP7;	SubName: Full=Uncharacterized protein {ECO:0000313|EMBL:CCB61987.1};	Cytochrome P450 CYP2 subfamily	GO:0016020,membrane; GO:0020037,heme binding; GO:0005506,iron ion binding; GO:0016709,oxidoreductase activity, acting on paired donors, with incorporation or reduction of molecular oxygen, NAD(P)H as one donor, and incorporation of one atom of oxygen; GO:0044550,secondary metabolite biosynthetic process	Cytochrome P450
Cluster-864.150226	0.433333	3.28667	-5.02079	5.40296e-17	down	K21483 salicylate 1-O-methyltransferase [EC:2.1.1.274] | (RefSeq) salicylate carboxymethyltransferase-like (A)	salicylate carboxymethyltransferase-like [Chenopodium quinoa]	RecName: Full=Salicylate carboxymethyltransferase; EC=2.1.1.274; AltName: Full=S-adenosyl-L-methionine:salicylate acid carboxylmethyltransferase; Short=CbSAMT; AltName: Full=Salicylate O-methyltransferase;	SubName: Full=Uncharacterized protein {ECO:0000313|EMBL:KNA17621.1};	--	GO:0046872,metal ion binding; GO:0008168,methyltransferase activity	SAM dependent carboxyl methyltransferase
Cluster-864.79328	30.7667	0.253333	4.88973	5.48543e-17	up	K02961 small subunit ribosomal protein S17 | (RefSeq) 30S ribosomal protein S17 (A)	PREDICTED: uncharacterized protein LOC104906646 [Beta vulgaris subsp. vulgaris]	RecName: Full=30S ribosomal protein S17, chloroplastic;	SubName: Full=Uncharacterized protein {ECO:0000313|EMBL:KMS98914.1};	Predicted mitochondrial/chloroplast ribosomal protein S17	GO:0009507,chloroplast; GO:0005840,ribosome; GO:0019843,rRNA binding; GO:0003735,structural constituent of ribosome; GO:0006412,translation	Ribosomal protein S17
Cluster-864.84525	22.7933	0.916667	2.47554	5.60531e-17	up	K09487 heat shock protein 90kDa beta | (RefSeq) heat shock protein 90-5, chloroplastic-like (A)	heat shock protein 90-5, chloroplastic-like [Chenopodium quinoa]	RecName: Full=Heat shock protein 90-5, chloroplastic {ECO:0000305}; Short=AtHSP90.5 {ECO:0000305}; Short=AtHsp90-5 {ECO:0000303|PubMed:11599565}; AltName: Full=Heat shock protein 88-1 {ECO:0000305}; Short=Hsp88-1 {ECO:0000303|PubMed:11599565}; AltName: Full=Hsp90C {ECO:0000303|PubMed:23382192}; AltName: Full=Protein EMBRYO DEFECTIVE 1956 {ECO:0000303|PubMed:23382192}; AltName: Full=Protein chlora…	SubName: Full=Heat shock cognate 90 kDa {ECO:0000313|EMBL:KHG10495.1};	Molecular chaperone (HSP90 family)	GO:0009507,chloroplast; GO:0009941,chloroplast envelope; GO:0009570,chloroplast stroma; GO:0005739,mitochondrion; GO:0009536,plastid; GO:0005774,vacuolar membrane; GO:0005524,ATP binding; GO:0042803,protein homodimerization activity; GO:0051082,unfolded protein binding; GO:0009704,de-etiolation; GO:0006457,protein folding; GO:0045037,protein import into chloroplast stroma; GO:0010157,response to …	Histidine kinase-, DNA gyrase B-, and HSP90-like ATPase
Cluster-864.75894	0	3.51	-10.8542	5.61209e-17	down	K14753 guanine nucleotide-binding protein subunit beta-2-like 1 protein | (RefSeq) guanine nucleotide-binding protein subunit beta-like protein (A)	PREDICTED: guanine nucleotide-binding protein subunit beta-like protein [Beta vulgaris subsp. vulgaris]	RecName: Full=Guanine nucleotide-binding protein subunit beta-like protein;	SubName: Full=Uncharacterized protein {ECO:0000313|EMBL:KNA19256.1};	G protein beta subunit-like protein	GO:0005840,ribosome	Cytochrome D1 heme domain
Cluster-864.83766	822.74	0	11.5741	6.11946e-17	up	K13993 HSP20 family protein | (RefSeq) 18.1 kDa class I heat shock protein-like (A)	PREDICTED: 18.1 kDa class I heat shock protein-like [Elaeis guineensis]	RecName: Full=16.9 kDa class I heat shock protein 3; AltName: Full=16.9 kDa heat shock protein 3; Short=OsHsp16.9C;	SubName: Full=17.3 kDa class I heat shock protein {ECO:0000313|EMBL:ABC41131.1}; Flags: Fragment;	Molecular chaperone (small heat-shock protein Hsp26/Hsp42)	GO:0005737,cytoplasm; GO:0009408,response to heat	HSP20-like domain found in ArsA
Cluster-864.65626	0	20.4	-10.8736	6.19017e-17	down	--	--	--	--	--	--	--
Cluster-864.85488	4011.29	0	11.2576	6.41008e-17	up	--	--	--	SubName: Full=Putative ovule protein {ECO:0000313|EMBL:JAP35784.1};	--	GO:0008174,mRNA methyltransferase activity; GO:0003723,RNA binding; GO:0006396,RNA processing	--
Cluster-864.71791	5.87333	14.7467	-3.50426	6.68294e-17	down	--	hypothetical protein SOVF_017180 [Spinacia oleracea]	--	SubName: Full=Uncharacterized protein {ECO:0000313|EMBL:KNA24270.1};	--	--	--
Cluster-864.94028	0.11	0.823333	-5.17794	6.8594e-17	down	K15450 tRNA wybutosine-synthesizing protein 3 [EC:2.1.1.282] | (RefSeq) tRNA wybutosine-synthesizing protein 2/3/4 (A)	uncharacterized protein LOC110690835 [Chenopodium quinoa]	--	SubName: Full=Uncharacterized protein {ECO:0000313|EMBL:KNA06283.1};	Predicted proline-serine-threonine phosphatase-interacting protein (PSTPIP)	--	Muniscin C-terminal mu homology domain
Cluster-864.120974	0.403333	1.05	-3.54249	6.86302e-17	down	K00889 1-phosphatidylinositol-4-phosphate 5-kinase [EC:2.7.1.68] | (RefSeq) phosphatidylinositol 4-phosphate 5-kinase 1-like (A)	phosphatidylinositol 4-phosphate 5-kinase 1-like [Chenopodium quinoa]	RecName: Full=Phosphatidylinositol 4-phosphate 5-kinase 1; Short=AtPIP5K1; EC=2.7.1.68; AltName: Full=1-phosphatidylinositol 4-phosphate kinase 1; AltName: Full=Diphosphoinositide kinase 1; AltName: Full=PtdIns(4)P-5-kinase 1;	RecName: Full=Phosphatidylinositol 4-phosphate 5-kinase {ECO:0000256|PIRNR:PIRNR037274}; EC=2.7.1.68 {ECO:0000256|PIRNR:PIRNR037274};	Phosphatidylinositol-4-phosphate 5-kinase	GO:0005886,plasma membrane; GO:0016308,1-phosphatidylinositol-4-phosphate 5-kinase activity; GO:0051015,actin filament binding; GO:0003785,actin monomer binding; GO:0005524,ATP binding; GO:0016307,phosphatidylinositol phosphate kinase activity	MORN repeat
Cluster-864.84808	105.297	3.32667	2.80334	6.87742e-17	up	--	uncharacterized protein LOC110719563 [Chenopodium quinoa]	--	SubName: Full=Uncharacterized protein {ECO:0000313|EMBL:KNA22900.1};	--	GO:0016021,integral component of membrane	--
Cluster-864.65219	0	9.32333	-11.9917	7.23179e-17	down	K04733 interleukin-1 receptor-associated kinase 4 [EC:2.7.11.1] | (RefSeq) probable LRR receptor-like serine/threonine-protein kinase At1g51880 (A)	PREDICTED: heavy metal-associated isoprenylated plant protein 39 [Beta vulgaris subsp. vulgaris]	RecName: Full=Heavy metal-associated isoprenylated plant protein 39 {ECO:0000303|PubMed:21072340, ECO:0000303|PubMed:23368984}; Short=AtHIP39 {ECO:0000303|PubMed:21072340, ECO:0000303|PubMed:23368984}; Flags: Precursor;	SubName: Full=putative late blight resistance protein homolog R1B-19 {ECO:0000313|RefSeq:XP_014512349.1};	Copper chaperone	GO:0005737,cytoplasm; GO:0046914,transition metal ion binding; GO:0046916,cellular transition metal ion homeostasis; GO:0030001,metal ion transport	Heavy-metal-associated domain
Cluster-864.67219	351.567	0.0466667	10.5756	7.29907e-17	up	--	--	--	--	--	--	--
Cluster-864.112868	1.96	5.19667	-3.58045	7.64172e-17	down	K04733 interleukin-1 receptor-associated kinase 4 [EC:2.7.11.1] | (RefSeq) receptor-like protein kinase ANXUR1 isoform X1 (A)	unnamed protein product, partial [Vitis vinifera]	RecName: Full=Heavy metal-associated isoprenylated plant protein 32 {ECO:0000303|PubMed:21072340, ECO:0000303|PubMed:23368984}; Short=AtHIP32 {ECO:0000303|PubMed:21072340, ECO:0000303|PubMed:23368984}; Flags: Precursor;	SubName: Full=Uncharacterized protein {ECO:0000313|EMBL:PHU30524.1};	Copper chaperone	GO:0005618,cell wall; GO:0005737,cytoplasm; GO:0046914,transition metal ion binding; GO:0046916,cellular transition metal ion homeostasis; GO:0030001,metal ion transport	BON domain
Cluster-864.79173	1346.33	87.46	1.77378	7.85514e-17	up	K07937 ADP-ribosylation factor 1 | (RefSeq) ADP-ribosylation factor (A)	putative ADP-ribosylation factor A1F protein 2, partial [Taraxacum kok-saghyz]	RecName: Full=ADP-ribosylation factor;	SubName: Full=Putative ADP-ribosylation factor A1F protein 2 {ECO:0000313|EMBL:AMB19679.1}; Flags: Fragment;	GTP-binding ADP-ribosylation factor Arf1	GO:0005794,Golgi apparatus; GO:0005525,GTP binding; GO:0015031,protein transport; GO:0007264,small GTPase mediated signal transduction; GO:0016192,vesicle-mediated transport	6-phosphofructo-2-kinase
Cluster-864.107709	152.933	4.08667	3.18685	7.8558e-17	up	--	--	--	--	--	--	--
Cluster-864.81317	36.0267	818.117	-6.4213	7.96292e-17	down	--	--	--	SubName: Full=Putative ovule protein {ECO:0000313|EMBL:JAP35784.1};	--	GO:0008174,mRNA methyltransferase activity; GO:0003723,RNA binding; GO:0006396,RNA processing	--
Cluster-864.87987	7.47	0.376667	2.08962	8.03138e-17	up	K03046 DNA-directed RNA polymerase subunit beta' [EC:2.7.7.6] | (RefSeq) rpoC2, SpolCp012; RNA polymerase beta'' subunit (A)	RNA polymerase beta'' chain (chloroplast) [Carnegiea gigantea]	RecName: Full=DNA-directed RNA polymerase subunit beta'' {ECO:0000255|HAMAP-Rule:MF_01324}; EC=2.7.7.6 {ECO:0000255|HAMAP-Rule:MF_01324}; AltName: Full=PEP {ECO:0000255|HAMAP-Rule:MF_01324}; AltName: Full=Plastid-encoded RNA polymerase subunit beta'' {ECO:0000255|HAMAP-Rule:MF_01324}; Short=RNA polymerase subunit beta'' {ECO:0000255|HAMAP-Rule:MF_01324};	RecName: Full=DNA-directed RNA polymerase subunit beta'' {ECO:0000256|HAMAP-Rule:MF_01324}; EC=2.7.7.6 {ECO:0000256|HAMAP-Rule:MF_01324}; AltName: Full=PEP {ECO:0000256|HAMAP-Rule:MF_01324}; AltName: Full=Plastid-encoded RNA polymerase subunit beta'' {ECO:0000256|HAMAP-Rule:MF_01324}; Short=RNA polymerase subunit beta'' {ECO:0000256|HAMAP-Rule:MF_01324};	--	GO:0009507,chloroplast; GO:0003677,DNA binding; GO:0003899,DNA-directed 5'-3' RNA polymerase activity; GO:0006351,transcription, DNA-templated	RNA polymerase Rpb1, domain 3
Cluster-864.93252	0.77	2.11333	-3.636	8.31795e-17	down	K14638 solute carrier family 15 (peptide/histidine transporter), member 3/4 | (RefSeq) protein NRT1/ PTR FAMILY 5.2 (A)	PREDICTED: protein NRT1/ PTR FAMILY 5.2 [Vitis vinifera]	RecName: Full=Protein NRT1/ PTR FAMILY 5.2; Short=AtNPF5.2; AltName: Full=Peptide transporter PTR3-A; Short=AtPTR3;	SubName: Full=Uncharacterized protein {ECO:0000313|EMBL:CBI23690.3};	H+/oligopeptide symporter	GO:0016021,integral component of membrane; GO:0042936,NA; GO:0022857,transmembrane transporter activity; GO:0042937,tripeptide transmembrane transporter activity; GO:0042742,defense response to bacterium; GO:0042938,dipeptide transport; GO:0042538,hyperosmotic salinity response; GO:0009737,response to abscisic acid; GO:0080052,response to histidine; GO:0009753,response to jasmonic acid; GO:004320…	Pheromone A receptor
Cluster-864.101010	0.06	2.64	-7.51724	8.5835e-17	down	K15503 serine/threonine-protein phosphatase 6 regulatory ankyrin repeat subunit B | (RefSeq) uncharacterized protein LOC105165041 (A)	PREDICTED: ankyrin repeat-containing protein NPR4 [Beta vulgaris subsp. vulgaris]	RecName: Full=Ankyrin repeat-containing protein BDA1 {ECO:0000305}; AltName: Full=Protein BIAN DA 1 {ECO:0000303|PubMed:22740615};	SubName: Full=Uncharacterized protein {ECO:0000313|EMBL:KMS94826.1};	FOG: Ankyrin repeat	GO:0016021,integral component of membrane; GO:0005886,plasma membrane; GO:0045087,innate immune response; GO:0009751,response to salicylic acid	Ankyrin repeat
Cluster-864.36131	47.1267	1.61333	2.71239	8.87419e-17	up	--	--	--	--	--	--	--
Cluster-864.58488	0	4.73667	-10.944	8.88405e-17	down	--	--	--	--	--	--	--
Cluster-864.67772	0.56	31.3933	-7.77372	8.94396e-17	down	K13066 caffeic acid 3-O-methyltransferase [EC:2.1.1.68] | (RefSeq) caffeic acid 3-O-methyltransferase-like (A)	caffeic acid 3-O-methyltransferase-like [Chenopodium quinoa]	RecName: Full=Caffeic acid 3-O-methyltransferase; Short=CAOMT; Short=COMT; EC=2.1.1.68; AltName: Full=S-adenosysl-L-methionine:caffeic acid 3-O-methyltransferase;	SubName: Full=Uncharacterized protein {ECO:0000313|EMBL:KNA15947.1};	Hydroxyindole-O-methyltransferase and related SAM-dependent methyltransferases	GO:0047763,caffeate O-methyltransferase activity; GO:0046983,protein dimerization activity; GO:0009809,lignin biosynthetic process	O-methyltransferase domain
Cluster-864.71303	17.8967	45.2367	-3.5088	9.01112e-17	down	--	PREDICTED: pathogen-related protein [Beta vulgaris subsp. vulgaris]	RecName: Full=Pathogen-related protein;	SubName: Full=Uncharacterized protein {ECO:0000313|EMBL:KNA04899.1};	--	GO:0006952,defense response; GO:0009607,response to biotic stimulus	SnoaL-like polyketide cyclase
Cluster-864.91757	0	13.4267	-12.547	9.07437e-17	down	--	36.4 kDa proline-rich protein-like [Sesamum indicum]	RecName: Full=pEARLI1-like lipid transfer protein 1; AltName: Full=Protein AZELAIC ACID INDUCED 1; Flags: Precursor;	SubName: Full=PEARLI1-like lipid transfer protein 1 {ECO:0000313|EMBL:JAU94134.1}; Flags: Fragment;	--	GO:0048046,apoplast; GO:0005618,cell wall; GO:0009707,chloroplast outer membrane; GO:0005783,endoplasmic reticulum; GO:0009506,plasmodesma; GO:0043621,protein self-association; GO:0070417,cellular response to cold; GO:0009631,cold acclimation; GO:0050832,defense response to fungus; GO:0009682,induced systemic resistance; GO:0009626,plant-type hypersensitive response; GO:0009627,systemic acquired …	Protease inhibitor/seed storage/LTP family
Cluster-864.30337	2.15333	15.25	-4.9259	9.35731e-17	down	K06617 raffinose synthase [EC:2.4.1.82] | (RefSeq) probable galactinol--sucrose galactosyltransferase 6 isoform X1 (A)	probable galactinol--sucrose galactosyltransferase 6 isoform X1 [Chenopodium quinoa]	RecName: Full=Probable galactinol--sucrose galactosyltransferase 6; EC=2.4.1.82; AltName: Full=Protein DARK INDUCIBLE 10; AltName: Full=Raffinose synthase 6;	SubName: Full=Uncharacterized protein {ECO:0000313|EMBL:KNA09083.1};	--	GO:0047274,galactinol-sucrose galactosyltransferase activity; GO:0005975,carbohydrate metabolic process	Raffinose synthase or seed imbibition protein Sip1
Cluster-864.165920	0.606667	3.29333	-4.60928	9.56252e-17	down	K14209 solute carrier family 36 (proton-coupled amino acid transporter) | (RefSeq) amino acid permease 1-like (A)	amino acid permease 8-like [Chenopodium quinoa]	RecName: Full=Amino acid permease 6; AltName: Full=Amino acid transporter AAP6;	SubName: Full=Uncharacterized protein {ECO:0000313|EMBL:KNA14443.1};	Amino acid transporters	GO:0016021,integral component of membrane; GO:0005886,plasma membrane; GO:0015172,acidic amino acid transmembrane transporter activity; GO:0015175,neutral amino acid transmembrane transporter activity; GO:0015293,symporter activity; GO:0015810,aspartate transmembrane transport; GO:0015827,tryptophan transport	Transmembrane amino acid transporter protein
Cluster-864.112949	0	3.21333	-10.8817	9.60878e-17	down	K13035 beta-cyano-L-alanine hydratase/nitrilase [EC:3.5.5.4 4.2.1.65] | (RefSeq) bifunctional nitrilase/nitrile hydratase NIT4A (A)	bifunctional nitrilase/nitrile hydratase NIT4A [Chenopodium quinoa]	RecName: Full=Bifunctional nitrilase/nitrile hydratase NIT4B; Short=TNIT4B; EC=3.5.5.1; EC=3.5.5.4; AltName: Full=Cyanoalanine nitrilase B; AltName: Full=Nitrilase 4B;	SubName: Full=Uncharacterized protein {ECO:0000313|EMBL:ESR37390.1};	Carbon-nitrogen hydrolase	GO:0047427,cyanoalanine nitrilase activity; GO:0006807,nitrogen compound metabolic process	Carbon-nitrogen hydrolase
[truncated: 18,601 more rows]

## Sheet: Table S3 (Peel- RR-YW)
Table S3. List of DEGs between RR and YW-peel
ID	RR (fpkm)	YW (fpkm)	log2FoldChange	padj	regulated	KEGG	NR	Swissprot	Tremble	KOG	GO	Pfam
Cluster-864.79357	0.893333	16669.1	-16.9221	0	down	--	--	--	--	--	--	--
[truncated: 21,818 more rows]

## Sheet: Table S4 (Peel- YW-GW)
Table S4. List of DEGs between YW and GW-peel
[truncated: 8,242 more rows]

[truncated: 5 more sheets: Table S5 (Pulp- RR-GW), Table S6 (Pulp- RR-YW), Table S7 (Pulp- YW-GW), Table S8 TFs, Table S9 All Metabolites]
